# Supplementary material for: Haplotype-resolved telomere-to-telomere genome assembly of the dikaryotic fungus pathogen Rhizoctonia cerealis
Source: Sci Data. 2025 Jun 6;12:951. doi: 10.1038/s41597-025-05260-w (PMC12144256; doi:10.1038/s41597-025-05260-w)
Supplement: Supplementary file 1 — Supplementary Table S1, Supplementary Table S2, Supplementary Table S3 [file 41597_2025_5260_MOESM1_ESM.xlsx]

## Sheet: Table list
Table	Content
Supplementary Table S1	Secretory proteins and candidate secretory effector proteins in R0301.
Supplementary Table S2	GO enrich analysis result of non-allele genes between HapA and HapB.
Supplementary Table S3	Statistics of mapping rate and coverage rate for three data types in the isolate R0301 genome.

## Sheet: Supplementary Table S1
Supplementary Table S1 Secretory proteins and candidate secretory effector proteins of R0301
Identifier	Prediction.x	Probability	Cytoplasmic effector	Apoplastic effector	Non-effector	Prediction.y	Chloroplast	Mitochondria	Nucleus	TM	SP	PREDICTION	len	ExpAA	First60	PredHel	Topology
RhcerR0301Chr01A00260-T1	Apoplastic	0.58	Y (0.883)	Y (0.533)	-	Cytoplasmic/apoplastic effector	-	-	-	0	Y	n3-15c19/20o	169	7.81	16.8	0	o
RhcerR0301Chr01A00460-T1	Apoplastic	0.87	-	Y (0.53)	-	Apoplastic effector	-	-	-	0	Y	n4-15c24/25o	436	ExpAA=0.53	0.52	0	o
RhcerR0301Chr01A00500-T1	Apoplastic	0.93	-	Y (0.761)	-	Apoplastic effector	-	-	Y (FKVK)	0	Y	n4-14c19/20o	520	ExpAA=0.02	0	0	o
RhcerR0301Chr01A00520-T1	Apoplastic	0.64	-	-	Y (0.623)	Non-effector	-	Y (0.997 | 61-89)	Y (RKAKR)	0	Y	n6-17c29/30o	434	ExpAA=7.26	7.2	0	o
RhcerR0301Chr01A00580-T1	Non-apoplastic	0.52	-	Y (0.57)	-	Apoplastic effector	-	-	-	0	Y	n7-18c23/24o	NA	NA	NA	NA	NA
RhcerR0301Chr01A00600-T1	Non-apoplastic	0.5	-	Y (0.585)	-	Apoplastic effector	-	-	-	0	Y	n7-18c23/24o	NA	NA	NA	NA	NA
RhcerR0301Chr01A00710-T1	Non-apoplastic	0.54	-	-	Y (0.645)	Non-effector	-	-	-	0	Y	n5-12c18/19o	66	ExpAA=0.47	0.47	0	o
RhcerR0301Chr01A00790-T1	Non-apoplastic	0.97	-	-	Y (0.631)	Non-effector	-	-	-	0	Y	n3-13c18/19o	523	ExpAA=0.76	0.76	0	o
RhcerR0301Chr01A01070-T1	Non-apoplastic	0.5	-	-	Y (0.614)	Non-effector	-	-	-	4	Y	n7-18c23/24o86-109i121-152o172-192i199-219o	NA	NA	NA	NA	NA
RhcerR0301Chr01A01090-T1	Non-apoplastic	0.54	-	-	Y (0.648)	Non-effector	-	-	-	4	Y	n7-18c23/24o91-109i121-153o159-178i199-219o	NA	NA	NA	NA	NA
RhcerR0301Chr01A01100-T1	Non-apoplastic	0.5	-	-	Y (0.66)	Non-effector	-	-	-	2	Y	n7-18c23/24o155-176i197-216o	NA	NA	NA	NA	NA
RhcerR0301Chr01A01440-T1	Non-apoplastic	0.51	-	-	Y (0.75)	Non-effector	-	-	-	0	Y	n16-24c30/31o	95	ExpAA=4.03	4.03	0	i
RhcerR0301Chr01A01990-T1	Apoplastic	0.95	-	Y (0.787)	-	Apoplastic effector	-	-	Y (FKVK)	0	Y	n5-12c17/18o	515	ExpAA=0.03	0.03	0	o
RhcerR0301Chr01A02000-T1	Non-apoplastic	0.64	-	-	Y (0.877)	Non-effector	-	-	-	1	Y	n4-14c19/20o239-262i	283	ExpAA=25.01	0.69	1	o239-261i
RhcerR0301Chr01A02140-T1	Apoplastic	0.92	-	Y (0.684)	-	Apoplastic effector	-	-	-	0	Y	n4-12c17/18o	446	ExpAA=0.01	0	0	o
RhcerR0301Chr01A02300-T1	Non-apoplastic	0.85	-	-	Y (0.884)	Non-effector	-	-	Y (KKLAPIWVELAAKTKER)	1	Y	n10-20c27/28o529-550i	576	ExpAA=23.75	3.72	1	o528-550i
RhcerR0301Chr01A02390-T1	Apoplastic	0.74	-	Y (0.927)	-	Apoplastic effector	-	-	-	0	Y	n4-15c20/21o	61	7.81	17.81	1	i5-27o
RhcerR0301Chr01A02410-T1	Apoplastic	0.73	-	Y (0.874)	-	Apoplastic effector	-	-	-	0	Y	n4-15c20/21o	60	5.32	15.32	1	i5-27o
RhcerR0301Chr01A02690-T1	Non-apoplastic	0.68	-	-	Y (0.91)	Non-effector	-	-	-	1	Y	n3-13c18/19o269-289i	344	ExpAA=22.39	0.83	1	o268-290i
RhcerR0301Chr01A02730-T1	Apoplastic	0.64	-	Y (0.649)	-	Apoplastic effector	-	-	-	0	Y	n4-14c18/19o	252	ExpAA=0.76	0.71	0	o
RhcerR0301Chr01A02850-T1	Apoplastic	0.58	Y (0.53)	-	-	Cytoplasmic effector	-	-	-	0	Y	n6-16c21/22o	210	ExpAA=21.04	4.52	0	o
RhcerR0301Chr01A02940-T1	Apoplastic	0.83	-	Y (0.625)	-	Apoplastic effector	-	-	-	0	Y	n4-15c20/21o	553	ExpAA=0.39	0.39	0	o
RhcerR0301Chr01A03010-T1	Apoplastic	0.64	-	-	Y (0.637)	Non-effector	-	-	-	0	Y	n3-14c18/19o	281	0.46	1.46	0	o
RhcerR0301Chr01A03940-T1	Apoplastic	0.83	-	Y (0.53)	-	Apoplastic effector	-	-	-	0	Y	n6-17c22/23o	306	ExpAA=8.35	7.85	0	o
RhcerR0301Chr01A04070-T1	Apoplastic	0.87	-	Y (0.502)	-	Apoplastic effector	-	-	-	0	Y	n4-15c20/21o	313	0.32	0.72	0	o
RhcerR0301Chr01A04110-T1	Apoplastic	0.75	-	Y (0.539)	-	Apoplastic effector	-	-	-	0	Y	n7-18c23/24o	147	ExpAA=7.24	7.23	0	o
RhcerR0301Chr01A04390-T1	Apoplastic	0.68	-	Y (0.542)	-	Apoplastic effector	Y (0.957 | 61-81)	-	Y (KRSR)	0	Y	n3-14c19/20o	305	ExpAA=0.04	0.03	0	o
RhcerR0301Chr01A04400-T1	Apoplastic	0.67	-	Y (0.738)	-	Apoplastic effector	-	-	-	0	Y	n4-15c20/21o	257	ExpAA=7.69	7.36	0	o
RhcerR0301Chr01A04510-T1	Apoplastic	0.91	-	-	Y (0.562)	Non-effector	-	-	-	0	Y	n4-15c27/28o	366	ExpAA=5.04	4.18	0	o
RhcerR0301Chr01A04520-T1	Apoplastic	0.92	-	Y (0.555)	-	Apoplastic effector	-	-	-	0	Y	n6-17c21/22o	350	ExpAA=4.55	4.19	0	o
RhcerR0301Chr01A04530-T1	Apoplastic	0.7	-	-	Y (0.948)	Non-effector	-	-	-	0	Y	n3-14c19/20o	728	ExpAA=0.11	0.07	0	o
RhcerR0301Chr01A04770-T1	Non-apoplastic	0.62	Y (0.705)	Y (0.704)	-	Cytoplasmic/apoplastic effector	-	-	-	0	Y	n2-11c16/17o	115	9.85	19.83	1	o4-23i
RhcerR0301Chr01A04980-T1	Apoplastic	0.77	-	-	Y (0.575)	Non-effector	-	-	-	1	Y	n9-20c25/26o468-488i	511	ExpAA=21.41	0.76	1	o469-488i
RhcerR0301Chr01A04990-T1	Apoplastic	0.92	-	-	Y (0.519)	Non-effector	-	-	-	0	Y	n6-15c20/21o	498	ExpAA=2.55	1.98	0	o
RhcerR0301Chr01A05130-T1	Apoplastic	0.56	-	-	Y (0.688)	Non-effector	-	-	-	0	Y	n4-17c25/26o	293	ExpAA=0.78	0.5	0	o
RhcerR0301Chr01A05140-T1	Apoplastic	0.61	-	-	Y (0.67)	Non-effector	-	-	-	0	Y	n9-20c25/26o	292	ExpAA=3.09	0.03	0	o
RhcerR0301Chr01A05160-T1	Non-apoplastic	0.79	-	-	Y (0.856)	Non-effector	-	-	-	3	0	o12-33i54-74o86-108i	NA	NA	NA	NA	NA
RhcerR0301Chr01A05210-T1	Non-apoplastic	0.8	-	-	Y (0.517)	Non-effector	-	-	-	0	Y	n3-13c18/19o	505	ExpAA=0.24	0.09	0	o
RhcerR0301Chr01A05370-T1	Non-apoplastic	0.99	-	-	Y (0.928)	Non-effector	Y (0.934 | 35-84)	Y (0.999 | 45-65)	-	0	Y	n11-22c34/35o	700	8.67	18.67	1	i12-34o
RhcerR0301Chr01A05480-T1	Non-apoplastic	0.53	-	Y (0.533)	-	Apoplastic effector	-	-	-	0	Y	n3-13c18/19o	146	0.23	1.23	0	o
RhcerR0301Chr01A05570-T1	Non-apoplastic	0.54	-	-	Y (0.871)	Non-effector	Y (0.968 | 25-48)	Y (0.956 | 83-108)	Y (GGGRGKSKGGKHPRSVWGWLTKGRRTRKSADRDGNKFVVKERPRGLERKN)	0	Y	n8-15c23/24o	389	ExpAA=0.10	0	0	o
RhcerR0301Chr01A05660-T1	Non-apoplastic	0.55	-	-	Y (0.806)	Non-effector	Y (0.92 | 103-131)	-	-	5	Y	n10-18c23/24o219-244i256-279o291-314i326-346o366-386i	NA	NA	NA	NA	NA
RhcerR0301Chr01A05670-T1	Non-apoplastic	0.73	-	-	Y (0.882)	Non-effector	-	-	Y (PDRKRRP)	5	Y	n13-21c26/27o226-251i263-286o298-321i333-354o374-394i	NA	NA	NA	NA	NA
RhcerR0301Chr01A05680-T1	Apoplastic	0.86	-	-	Y (0.973)	Non-effector	-	-	-	0	Y	n5-17c23/24o	766	ExpAA=0.57	0.06	0	o
RhcerR0301Chr01A06080-T1	Non-apoplastic	0.54	-	-	Y (0.85)	Non-effector	-	-	Y (KKKR,KRIFLPAF)	0	Y	n6-14c19/20o	586	ExpAA=2.18	2.07	0	o
RhcerR0301Chr01A06360-T1	Apoplastic	0.87	-	Y (0.605)	-	Apoplastic effector	-	-	-	0	Y	n2-13c18/19o	281	ExpAA=5.13	1.41	0	o
RhcerR0301Chr01A06370-T1	Apoplastic	0.87	-	Y (0.576)	-	Apoplastic effector	-	-	-	0	Y	n2-13c18/19o	286	ExpAA=4.22	3.96	0	o
RhcerR0301Chr01A06380-T1	Apoplastic	0.82	-	Y (0.625)	-	Apoplastic effector	Y (0.983 | 104-139)	-	-	0	Y	n6-19c23/24o	287	ExpAA=7.56	5.01	0	o
RhcerR0301Chr01A06610-T1	Apoplastic	0.64	-	-	Y (0.874)	Non-effector	-	-	-	0	Y	n6-16c28/29o	429	ExpAA=0.15	0.12	0	o
RhcerR0301Chr01A06810-T1	Apoplastic	0.81	-	-	Y (0.573)	Non-effector	-	-	Y (KRDPPGIHRMKLKKL)	0	Y	n2-12c17/18o	404	ExpAA=0.91	0.9	0	o
RhcerR0301Chr01A06870-T1	Apoplastic	0.72	-	-	Y (0.553)	Non-effector	-	-	Y (RRDSPGVHRIKLKKS)	0	Y	n5-12c17/18o	404	ExpAA=0.23	0.22	0	o
RhcerR0301Chr01A06880-T1	Apoplastic	0.68	-	-	Y (0.628)	Non-effector	-	-	-	0	Y	n6-16c21/22o	316	ExpAA=0.17	0.16	0	o
RhcerR0301Chr01A06910-T1	Apoplastic	0.85	-	Y (0.828)	-	Apoplastic effector	-	-	-	0	Y	n3-10c15/16o	255	ExpAA=4.13	4.1	0	o
RhcerR0301Chr01A06980-T1	Apoplastic	0.64	-	-	Y (0.899)	Non-effector	-	-	-	0	Y	n2-13c18/19o	423	0.31	0.73	0	o
RhcerR0301Chr01A06990-T1	Apoplastic	0.76	-	Y (0.627)	-	Apoplastic effector	-	-	-	0	Y	n6-17c25/26o	148	9.7	19.66	1	i7-26o
RhcerR0301Chr01A07050-T1	Apoplastic	0.87	-	Y (0.621)	-	Apoplastic effector	-	-	-	0	Y	n5-16c21/22o	392	0.86	1.82	0	o
RhcerR0301Chr01A07380-T1	Non-apoplastic	0.65	-	-	Y (0.907)	Non-effector	-	-	-	0	Y	n5-12c17/18o	417	0.3	0.58	0	o
RhcerR0301Chr01A07440-T1	Non-apoplastic	0.89	-	-	Y (0.833)	Non-effector	-	Y (0.8 | 55-96)	-	9	Y	n7-18c23/24o39-62i69-87o107-124i145-164o176-203i224-242o254-274i281-301o307-324i	NA	NA	NA	NA	NA
RhcerR0301Chr01A07520-T1	Non-apoplastic	0.85	-	-	Y (0.765)	Non-effector	-	Y (0.816 | 32-72)	-	4	0	i12-33o39-62i69-89o129-147i	NA	NA	NA	NA	NA
RhcerR0301Chr01A07650-T1	Non-apoplastic	0.57	-	-	Y (0.739)	Non-effector	Y (0.983 | 53-83)	-	-	0	Y	n3-14c21/22o	212	6.67	16.67	1	i2-24o
RhcerR0301Chr01A07840-T1	Non-apoplastic	0.96	-	-	Y (0.965)	Non-effector	-	-	-	4	0	i20-41o61-85i106-125o161-182i	NA	NA	NA	NA	NA
RhcerR0301Chr01A07950-T1	Non-apoplastic	0.76	-	-	Y (0.713)	Non-effector	-	-	Y (KKDALIAEITPIAKKFKNK)	0	Y	n3-12c17/18o	498	ExpAA=0.30	0.3	0	o
RhcerR0301Chr01A08200-T1	Apoplastic	0.6	-	-	Y (0.935)	Non-effector	-	-	Y (RRARSSTASSSIRTRSR)	1	Y	n3-14c18/19o121-144i	332	ExpAA=30.16	7.2	1	o122-144i
RhcerR0301Chr01A08400-T1	Non-apoplastic	0.54	-	-	Y (0.662)	Non-effector	-	-	-	0	Y	n4-16c21/22o	485	0.54	0.07	0	o
RhcerR0301Chr01A08460-T1	Non-apoplastic	0.79	-	Y (0.546)	-	Apoplastic effector	-	Y (0.848 | 54-84)	-	3	0	i12-36o42-61i68-86o	NA	NA	NA	NA	NA
RhcerR0301Chr01A08460-T2	Non-apoplastic	0.83	-	-	Y (0.62)	Non-effector	-	Y (0.848 | 54-84)	-	3	0	i12-36o42-61i68-86o	NA	NA	NA	NA	NA
RhcerR0301Chr01A08740-T1	Apoplastic	0.72	-	-	Y (0.557)	Non-effector	-	-	-	0	Y	n5-16c22/23o	430	0.07	10.03	0	o
RhcerR0301Chr01A08760-T1	Apoplastic	0.9	-	Y (0.697)	-	Apoplastic effector	-	-	-	0	Y	n8-16c21/22o	255	ExpAA=4.64	4.63	0	o
RhcerR0301Chr01A08770-T1	Non-apoplastic	0.59	-	-	Y (0.72)	Non-effector	-	-	-	0	Y	n4-15c23/24o	258	ExpAA=3.61	3.58	0	o
RhcerR0301Chr01A08810-T1	Non-apoplastic	0.5	Y (0.59)	-	-	Cytoplasmic effector	-	Y (0.899 | 83-110)	-	1	Y	n3-14c19/20o89-107i	239	ExpAA=26.59	7.01	1	o89-107i
RhcerR0301Chr01A08990-T1	Apoplastic	0.95	-	Y (0.883)	-	Apoplastic effector	-	-	-	0	Y	n5-16c21/22o	172	ExpAA=2.21	2.21	0	o
RhcerR0301Chr01A09060-T1	Apoplastic	0.76	-	-	Y (0.812)	Non-effector	-	-	-	0	Y	n4-15c21/22o	289	ExpAA=0.09	0.08	0	o
RhcerR0301Chr01A09140-T1	Non-apoplastic	0.58	-	-	Y (0.853)	Non-effector	-	-	-	0	Y	n3-14c20/21o	402	ExpAA=0.01	0	0	o
RhcerR0301Chr01A09300-T1	Apoplastic	0.69	-	Y (0.721)	-	Apoplastic effector	-	-	-	1	0	o6-25i	79	ExpAA=21.94	21.94	1	i7-29o
RhcerR0301Chr01A09690-T1	Apoplastic	0.84	-	-	Y (0.561)	Non-effector	Y (0.842 | 49-79)	Y (0.992 | 57-80)	Y (KAKR)	0	Y	n8-19c27/28o	396	ExpAA=0.26	0.19	0	o
RhcerR0301Chr01A09700-T1	Apoplastic	0.67	-	-	Y (0.609)	Non-effector	Y (0.868 | 52-79)	Y (0.992 | 57-80)	-	0	Y	n8-19c27/28o	393	ExpAA=0.09	0.01	0	o
RhcerR0301Chr01A10070-T1	Apoplastic	0.65	-	-	Y (0.805)	Non-effector	-	-	-	1	Y	n2-13c18/19o467-491i	535	ExpAA=22.83	0.19	1	o470-492i
RhcerR0301Chr01A10320-T1	Non-apoplastic	0.71	-	-	Y (0.922)	Non-effector	Y (0.983 | 29-55)	-	Y (RRLIQRGKGAREGRLRTR)	0	Y	n4-12c17/18o	509	ExpAA=0.00	0	0	o
RhcerR0301Chr01A10700-T1	Apoplastic	0.64	-	-	Y (0.786)	Non-effector	Y (0.95 | 27-52)	Y (0.831 | 37-88)	-	0	Y	n3-14c18/19o	564	0.89	1.84	0	o
RhcerR0301Chr01A10780-T1	Apoplastic	0.92	-	-	Y (0.576)	Non-effector	-	-	-	0	Y	n6-17c22/23o	455	ExpAA=4.00	3.98	0	o
RhcerR0301Chr01A10960-T1	Non-apoplastic	0.56	-	-	Y (0.573)	Non-effector	-	-	-	0	Y	n6-17c22/23o	69	ExpAA=3.71	3.71	0	o
RhcerR0301Chr01A10980-T1	Apoplastic	0.92	-	Y (0.854)	-	Apoplastic effector	-	-	-	0	Y	n5-16c21/22o	170	ExpAA=0.79	0.79	0	o
RhcerR0301Chr01A11000-T1	Apoplastic	0.9	-	Y (0.848)	-	Apoplastic effector	-	-	-	0	Y	n5-16c21/22o	172	ExpAA=2.60	2.59	0	o
RhcerR0301Chr01A11050-T1	Apoplastic	0.67	-	-	Y (0.849)	Non-effector	-	-	-	0	Y	n2-13c18/19o	633	0.85	1.76	0	o
RhcerR0301Chr01A11130-T1	Non-apoplastic	0.92	-	-	Y (0.617)	Non-effector	-	-	-	1	Y	n7-18c23/24o167-187i	197	ExpAA=28.21	7.33	1	i165-187o
RhcerR0301Chr01A11150-T1	Non-apoplastic	0.93	-	-	Y (0.834)	Non-effector	-	-	-	1	Y	n8-16c21/22o193-210i	217	2.29	1.7	0	o
RhcerR0301Chr01A11190-T1	Non-apoplastic	0.91	-	-	Y (0.826)	Non-effector	-	Y (0.962 | 66-105)	-	7	Y	n6-17c23/24o47-74i81-101o113-133i154-175o195-217i238-256o276-295i	NA	NA	NA	NA	NA
RhcerR0301Chr01A11240-T1	Non-apoplastic	0.79	-	-	Y (0.682)	Non-effector	-	-	Y (KAGGKKRKTTKRR)	1	Y	n3-14c19/20o128-147i	NA	NA	NA	NA	NA
RhcerR0301Chr01A12350-T1	Apoplastic	0.63	-	Y (0.552)	-	Apoplastic effector	-	-	-	0	Y	n3-14c19/20o	300	0.42	1.38	0	o
RhcerR0301Chr01A12360-T1	Apoplastic	0.57	-	-	Y (0.569)	Non-effector	-	-	Y (RRVQAAARGWASRMQKR)	0	Y	n2-13c18/19o	349	ExpAA=0.16	0.15	0	o
RhcerR0301Chr01A12470-T1	Apoplastic	0.76	-	-	Y (0.602)	Non-effector	-	-	-	0	Y	n3-13c19/20o	235	ExpAA=2.47	2.37	0	o
RhcerR0301Chr01A12490-T1	Apoplastic	0.74	-	-	Y (0.505)	Non-effector	-	-	-	0	Y	n8-19c25/26o	235	ExpAA=0.53	0.52	0	o
RhcerR0301Chr01A12500-T1	Non-apoplastic	0.52	Y (0.509)	Y (0.51)	-	Apoplastic/cytoplasmic effector	-	-	-	0	Y	n5-15c19/20o	168	ExpAA=2.10	2.1	0	o
RhcerR0301Chr01A12680-T1	Apoplastic	0.76	-	-	Y (0.751)	Non-effector	-	-	-	0	Y	n4-15c20/21o	505	ExpAA=0.16	0.1	0	o
RhcerR0301Chr01B00210-T1	Apoplastic	0.58	Y (0.883)	Y (0.533)	-	Cytoplasmic/apoplastic effector	-	-	-	0	Y	n3-15c19/20o	169	7.81	16.8	0	o
RhcerR0301Chr01B00720-T1	Apoplastic	0.92	-	Y (0.734)	-	Apoplastic effector	-	-	Y (FKVK)	0	Y	n19-30c35/36o	536	ExpAA=2.01	1.98	0	o
RhcerR0301Chr01B00740-T1	Apoplastic	0.64	-	-	Y (0.623)	Non-effector	-	Y (0.997 | 61-89)	Y (RKAKR)	0	Y	n6-17c29/30o	434	ExpAA=7.26	7.2	0	o
RhcerR0301Chr01B00800-T1	Non-apoplastic	0.51	-	Y (0.568)	-	Apoplastic effector	-	-	-	0	Y	n7-18c23/24o	191	ExpAA=85.27	21.15	1	i7-26o
RhcerR0301Chr01B00830-T1	Non-apoplastic	0.51	-	Y (0.571)	-	Apoplastic effector	-	-	-	0	Y	n7-18c23/24o	NA	NA	NA	NA	NA
RhcerR0301Chr01B00990-T1	Non-apoplastic	0.97	-	-	Y (0.631)	Non-effector	-	-	-	0	Y	n3-13c18/19o	523	ExpAA=0.76	0.76	0	o
RhcerR0301Chr01B01300-T1	Non-apoplastic	0.52	-	-	Y (0.588)	Non-effector	-	-	-	4	Y	n7-18c23/24o86-109i121-152o172-192i199-219o	NA	NA	NA	NA	NA
RhcerR0301Chr01B01320-T1	Non-apoplastic	0.53	-	-	Y (0.642)	Non-effector	-	-	-	4	Y	n7-18c23/24o91-109i121-153o159-178i199-219o	NA	NA	NA	NA	NA
RhcerR0301Chr01B01330-T1	Non-apoplastic	0.5	-	-	Y (0.66)	Non-effector	-	-	-	2	Y	n7-18c23/24o155-176i197-216o	NA	NA	NA	NA	NA
RhcerR0301Chr01B01480-T1	Non-apoplastic	0.97	Y (0.832)	-	-	Cytoplasmic effector	-	-	-	1	0	o6-25i	122	4.36	14.36	0	o
RhcerR0301Chr01B01910-T1	Apoplastic	0.95	-	Y (0.787)	-	Apoplastic effector	-	-	Y (FKVK)	0	Y	n5-12c17/18o	515	ExpAA=0.03	0.03	0	o
RhcerR0301Chr01B01920-T1	Non-apoplastic	0.64	-	-	Y (0.877)	Non-effector	-	-	-	1	Y	n4-14c19/20o239-262i	283	ExpAA=25.01	0.69	1	o239-261i
RhcerR0301Chr01B02060-T1	Apoplastic	0.92	-	Y (0.631)	-	Apoplastic effector	-	-	-	0	Y	n4-12c17/18o	446	ExpAA=0.01	0	0	o
RhcerR0301Chr01B02250-T1	Non-apoplastic	0.85	-	-	Y (0.884)	Non-effector	-	-	Y (KKLAPIWVELAAKTKER)	1	Y	n10-20c27/28o529-550i	576	ExpAA=25.76	5.73	1	o528-550i
RhcerR0301Chr01B02330-T1	Apoplastic	0.74	-	Y (0.927)	-	Apoplastic effector	-	-	-	0	Y	n4-15c20/21o	61	7.73	17.73	1	i5-27o
RhcerR0301Chr01B02350-T1	Apoplastic	0.73	-	Y (0.874)	-	Apoplastic effector	-	-	-	0	Y	n4-15c20/21o	60	5.32	15.32	1	i5-27o
RhcerR0301Chr01B02550-T1	Non-apoplastic	0.77	-	-	Y (0.895)	Non-effector	-	-	-	5	0	o16-38i90-108o120-143i170-198o210-234i	NA	NA	NA	NA	NA
RhcerR0301Chr01B02630-T1	Non-apoplastic	0.68	-	-	Y (0.91)	Non-effector	-	-	-	1	Y	n3-13c18/19o269-289i	344	ExpAA=22.39	0.83	1	o268-290i
RhcerR0301Chr01B02670-T1	Apoplastic	0.64	-	Y (0.649)	-	Apoplastic effector	-	-	-	0	Y	n4-14c18/19o	252	ExpAA=0.76	0.71	0	o
RhcerR0301Chr01B02810-T1	Apoplastic	0.57	Y (0.568)	-	-	Cytoplasmic effector	-	-	-	0	Y	n6-16c21/22o	210	ExpAA=21.04	4.52	0	o
RhcerR0301Chr01B02970-T1	Apoplastic	0.63	-	-	Y (0.641)	Non-effector	-	-	-	0	Y	n3-14c18/19o	281	0.91	1.91	0	o
RhcerR0301Chr01B03690-T1	Apoplastic	0.81	-	Y (0.534)	-	Apoplastic effector	-	-	-	0	Y	n6-17c22/23o	306	ExpAA=5.92	5.47	0	o
RhcerR0301Chr01B03820-T1	Apoplastic	0.87	-	Y (0.508)	-	Apoplastic effector	-	-	-	0	Y	n4-15c20/21o	313	0.8	0.83	0	o
RhcerR0301Chr01B03860-T1	Apoplastic	0.69	-	Y (0.551)	-	Apoplastic effector	-	-	-	0	Y	n7-18c23/24o	141	ExpAA=7.37	7.37	0	o
RhcerR0301Chr01B04150-T1	Apoplastic	0.68	-	Y (0.542)	-	Apoplastic effector	Y (0.957 | 61-81)	-	Y (KRSR)	0	Y	n3-14c19/20o	305	ExpAA=0.04	0.03	0	o
RhcerR0301Chr01B04160-T1	Apoplastic	0.66	-	Y (0.738)	-	Apoplastic effector	-	-	-	0	Y	n4-15c20/21o	257	ExpAA=7.69	7.36	0	o
RhcerR0301Chr01B04270-T1	Apoplastic	0.91	-	-	Y (0.562)	Non-effector	-	-	-	0	Y	n4-15c27/28o	366	ExpAA=5.04	4.18	0	o
RhcerR0301Chr01B04280-T1	Apoplastic	0.89	-	Y (0.506)	-	Apoplastic effector	-	-	-	0	Y	n4-16c21/22o	350	ExpAA=3.40	2.76	0	o
RhcerR0301Chr01B04290-T1	Apoplastic	0.67	-	-	Y (0.946)	Non-effector	-	-	-	0	Y	n3-14c19/20o	728	ExpAA=0.12	0.07	0	o
RhcerR0301Chr01B04500-T1	Non-apoplastic	0.62	Y (0.705)	Y (0.704)	-	Cytoplasmic/apoplastic effector	-	-	-	0	Y	n2-11c16/17o	115	9.85	19.83	1	o4-23i
RhcerR0301Chr01B04690-T1	Apoplastic	0.76	-	-	Y (0.573)	Non-effector	-	-	-	1	Y	n9-20c25/26o468-488i	511	ExpAA=21.42	0.76	1	o469-488i
RhcerR0301Chr01B04700-T1	Apoplastic	0.92	-	-	Y (0.519)	Non-effector	-	-	-	0	Y	n6-15c20/21o	498	ExpAA=2.55	1.98	0	o
RhcerR0301Chr01B04820-T1	Apoplastic	0.57	-	-	Y (0.679)	Non-effector	-	-	-	0	Y	n4-17c25/26o	293	ExpAA=0.77	0.5	0	o
RhcerR0301Chr01B04830-T1	Apoplastic	0.61	-	-	Y (0.67)	Non-effector	-	-	-	0	Y	n9-20c25/26o	292	ExpAA=3.09	0.03	0	o
RhcerR0301Chr01B04850-T1	Non-apoplastic	0.79	-	-	Y (0.856)	Non-effector	-	-	-	3	0	o12-33i54-74o86-108i	NA	NA	NA	NA	NA
RhcerR0301Chr01B04900-T1	Non-apoplastic	0.8	-	-	Y (0.517)	Non-effector	-	-	-	0	Y	n3-13c18/19o	505	ExpAA=0.24	0.09	0	o
RhcerR0301Chr01B04930-T1	Non-apoplastic	0.76	Y (0.601)	-	-	Cytoplasmic effector	-	-	-	0	Y	n12-24c29/30o	112	6.32	15.42	0	i
RhcerR0301Chr01B05060-T1	Non-apoplastic	0.99	-	-	Y (0.958)	Non-effector	Y (0.955 | 35-84)	Y (0.999 | 45-65)	-	0	Y	n11-22c34/35o	700	8.67	18.67	1	i12-34o
RhcerR0301Chr01B05150-T1	Non-apoplastic	0.53	-	Y (0.533)	-	Apoplastic effector	-	-	-	0	Y	n3-13c18/19o	146	0.23	1.23	0	o
RhcerR0301Chr01B05240-T1	Non-apoplastic	0.54	-	-	Y (0.871)	Non-effector	Y (0.968 | 25-48)	Y (0.956 | 83-108)	Y (GGGRGKSKGGKHPRSVWGWLTKGRRTRKSADRDGNKFVVKERPRGLERKN)	0	Y	n8-15c23/24o	389	ExpAA=0.10	0	0	o
RhcerR0301Chr01B05340-T1	Non-apoplastic	0.57	-	-	Y (0.826)	Non-effector	Y (0.92 | 103-131)	-	-	5	Y	n10-18c23/24o219-244i256-279o291-314i326-346o366-386i	NA	NA	NA	NA	NA
RhcerR0301Chr01B05350-T1	Non-apoplastic	0.75	-	-	Y (0.886)	Non-effector	-	-	Y (PDRKRRP)	5	Y	n9-19c26/27o226-251i263-286o298-321i333-354o374-394i	NA	NA	NA	NA	NA
RhcerR0301Chr01B05360-T1	Apoplastic	0.87	-	-	Y (0.974)	Non-effector	-	-	-	0	Y	n5-17c23/24o	766	ExpAA=0.89	0.06	0	o
RhcerR0301Chr01B05790-T1	Non-apoplastic	0.51	-	-	Y (0.843)	Non-effector	-	-	Y (KKKR,KRMFLPAF)	0	Y	n6-14c19/20o	586	ExpAA=2.18	2.07	0	o
RhcerR0301Chr01B06080-T1	Apoplastic	0.87	-	Y (0.605)	-	Apoplastic effector	-	-	-	0	Y	n2-13c18/19o	281	ExpAA=5.13	1.41	0	o
RhcerR0301Chr01B06090-T1	Apoplastic	0.87	-	Y (0.576)	-	Apoplastic effector	-	-	-	0	Y	n2-13c18/19o	286	ExpAA=4.22	3.96	0	o
RhcerR0301Chr01B06100-T1	Apoplastic	0.82	-	Y (0.625)	-	Apoplastic effector	Y (0.983 | 104-139)	-	-	0	Y	n6-19c23/24o	287	ExpAA=7.56	5.01	0	o
RhcerR0301Chr01B06340-T1	Apoplastic	0.64	-	-	Y (0.901)	Non-effector	-	-	-	0	Y	n6-16c28/29o	411	ExpAA=0.14	0.12	0	o
RhcerR0301Chr01B06360-T1	Non-apoplastic	0.62	-	-	Y (0.584)	Non-effector	-	-	-	0	Y	n3-10c18/19o	146	ExpAA=0.71	0.71	0	o
RhcerR0301Chr01B06540-T1	Apoplastic	0.81	-	-	Y (0.573)	Non-effector	-	-	Y (KRDPPGIHRMKLKKL)	0	Y	n2-12c17/18o	404	ExpAA=0.91	0.9	0	o
RhcerR0301Chr01B06560-T1	Apoplastic	0.72	-	-	Y (0.562)	Non-effector	-	-	Y (RRDSPGVHRIKLKKS)	0	Y	n4-12c17/18o	404	ExpAA=0.23	0.22	0	o
RhcerR0301Chr01B06570-T1	Apoplastic	0.68	-	-	Y (0.628)	Non-effector	-	-	-	0	Y	n6-16c21/22o	316	ExpAA=0.17	0.16	0	o
RhcerR0301Chr01B06600-T1	Apoplastic	0.85	-	Y (0.828)	-	Apoplastic effector	-	-	-	0	Y	n3-10c15/16o	255	ExpAA=4.13	4.1	0	o
RhcerR0301Chr01B06670-T1	Apoplastic	0.66	-	Y (0.599)	-	Apoplastic effector	-	-	-	0	Y	n6-17c25/26o	148	9.22	19.18	1	i7-26o
RhcerR0301Chr01B10670-T1	Non-apoplastic	0.89	-	-	Y (0.652)	Non-effector	-	-	-	1	Y	n7-18c23/24o167-187i	197	ExpAA=28.25	7.36	1	i165-187o
RhcerR0301Chr01B10690-T1	Non-apoplastic	0.9	-	-	Y (0.834)	Non-effector	-	-	-	1	Y	n8-16c21/22o193-210i	217	3.79	3.58	0	o
RhcerR0301Chr01B10740-T1	Non-apoplastic	0.91	-	-	Y (0.743)	Non-effector	-	-	-	5	Y	n10-19c24/25o40-60i81-102o122-144i165-183o203-222i	NA	NA	NA	NA	NA
RhcerR0301Chr01B10790-T1	Non-apoplastic	0.79	-	-	Y (0.682)	Non-effector	-	-	Y (KAGGKKRKTTKRR)	1	Y	n3-14c19/20o128-147i	NA	NA	NA	NA	NA
RhcerR0301Chr01B11820-T1	Apoplastic	0.63	-	Y (0.565)	-	Apoplastic effector	-	-	-	0	Y	n3-14c19/20o	300	0.42	1.38	0	o
RhcerR0301Chr01B11830-T1	Non-apoplastic	0.51	-	-	Y (0.589)	Non-effector	-	-	Y (RRVQAAARGWASRMQKR)	0	Y	n2-13c18/19o	347	ExpAA=0.16	0.16	0	o
RhcerR0301Chr01B11950-T1	Apoplastic	0.76	-	-	Y (0.602)	Non-effector	-	-	-	0	Y	n3-13c19/20o	235	ExpAA=2.47	2.37	0	o
RhcerR0301Chr01B11970-T1	Apoplastic	0.74	-	-	Y (0.505)	Non-effector	-	-	-	0	Y	n8-19c25/26o	235	ExpAA=0.53	0.52	0	o
RhcerR0301Chr01B11980-T1	Non-apoplastic	0.5	-	-	Y (0.512)	Non-effector	-	-	-	0	Y	n5-15c19/20o	228	0.93	1.93	0	o
RhcerR0301Chr01B12150-T1	Apoplastic	0.76	-	-	Y (0.751)	Non-effector	-	-	-	0	Y	n4-15c20/21o	505	ExpAA=0.16	0.1	0	o
RhcerR0301Chr02A00020-T1	Non-apoplastic	0.69	-	-	Y (0.713)	Non-effector	-	-	-	0	Y	n14-21c25/26o	176	ExpAA=29.41	20.62	1	i13-35o
RhcerR0301Chr02A00240-T1	Non-apoplastic	0.9	Y (0.678)	-	-	Cytoplasmic effector	-	-	-	0	Y	n4-15c20/21o	193	5.14	15.14	0	o
RhcerR0301Chr02A00390-T1	Non-apoplastic	0.75	-	-	Y (0.9)	Non-effector	-	-	-	2	0	o6-30i37-56o	NA	NA	NA	NA	NA
RhcerR0301Chr02A00430-T1	Apoplastic	0.76	-	-	Y (0.682)	Non-effector	-	-	-	0	Y	n7-15c20/21o	599	0.94	1.91	0	o
RhcerR0301Chr02A00480-T1	Non-apoplastic	0.6	-	-	Y (0.565)	Non-effector	-	-	Y (RPKKRRV)	0	Y	n8-15c22/23o	221	ExpAA=0.00	0	0	o
RhcerR0301Chr02A00490-T1	Apoplastic	0.88	-	-	Y (0.53)	Non-effector	-	-	Y (AKATGGKKNRRH)	0	Y	n7-18c28/29o	204	7.92	17.79	1	i7-29o
RhcerR0301Chr02A00600-T1	Apoplastic	0.57	-	-	Y (0.896)	Non-effector	-	-	-	0	Y	n5-16c21/22o	372	5.87	15.83	1	i5-22o
RhcerR0301Chr02A00940-T1	Apoplastic	0.83	-	Y (0.561)	-	Apoplastic effector	-	-	-	0	Y	n6-14c19/20o	378	ExpAA=0.01	0.01	0	o
RhcerR0301Chr02A01450-T1	Non-apoplastic	0.91	-	-	Y (0.985)	Non-effector	Y (0.83 | 46-85)	Y (0.985 | 24-48)	Y (KKPVTAFEAKQSKIKRC)	0	Y	n9-17c23/24o	392	ExpAA=0.96	0.92	0	o
RhcerR0301Chr02A01530-T1	Apoplastic	0.68	-	-	Y (0.845)	Non-effector	-	-	-	0	Y	n8-16c21/22o	353	0.18	1.18	0	o
RhcerR0301Chr02A01540-T1	Apoplastic	0.86	-	Y (0.631)	-	Apoplastic effector	-	-	-	0	Y	n7-15c20/21o	106	ExpAA=4.08	4.08	0	o
RhcerR0301Chr02A01570-T1	Apoplastic	0.63	-	-	Y (0.873)	Non-effector	-	-	-	0	Y	n2-13c18/19o	405	1.54	11.41	0	o
RhcerR0301Chr02A01690-T1	Non-apoplastic	0.98	-	-	Y (0.975)	Non-effector	-	Y (0.996 | 91-111)	Y (HKRKAKR,KRQSTAAIMRGIVEREKRR)	4	Y	n12-20c26/27o50-73i106-123o129-151i163-183o	NA	NA	NA	NA	NA
RhcerR0301Chr02A01750-T1	Non-apoplastic	0.55	-	-	Y (0.921)	Non-effector	Y (0.906 | 67-107)	-	Y (RRFPFQNPGSSQSKRART)	1	Y	n6-17c22/23o447-469i	690	ExpAA=23.98	0.1	1	o447-469i
RhcerR0301Chr02A01850-T1	Apoplastic	0.73	-	-	Y (0.937)	Non-effector	-	-	-	0	Y	n3-13c18/19o	296	2.06	1.1	0	o
RhcerR0301Chr02A01900-T1	Apoplastic	0.64	-	-	Y (0.55)	Non-effector	-	-	-	0	Y	n6-17c23/24o	263	0.21	0.12	0	o
RhcerR0301Chr02A01930-T1	Apoplastic	0.78	-	-	Y (0.971)	Non-effector	-	-	Y (KRVFGAAF)	0	Y	n6-17c23/24o	780	ExpAA=2.50	0.14	0	o
RhcerR0301Chr02A01960-T1	Apoplastic	0.68	-	-	Y (0.98)	Non-effector	-	-	Y (RRGDSAIGHHRRVGR)	0	Y	n3-16c23/24o	790	ExpAA=9.58	4.07	0	o
RhcerR0301Chr02A01990-T1	Apoplastic	0.78	-	-	Y (0.979)	Non-effector	-	-	-	0	Y	n6-16c23/24o	784	ExpAA=0.53	0.06	0	o
RhcerR0301Chr02A02010-T1	Apoplastic	0.71	-	-	Y (0.975)	Non-effector	-	-	Y (KRVFGAAF)	0	Y	n6-17c24/25o	785	ExpAA=3.45	2.86	0	o
RhcerR0301Chr02A02050-T1	Apoplastic	0.69	-	-	Y (0.764)	Non-effector	-	-	-	0	Y	n2-13c18/19o	357	ExpAA=0.40	0.01	0	o
RhcerR0301Chr02A02460-T1	Apoplastic	0.75	-	-	Y (0.612)	Non-effector	Y (0.997 | 36-75)	Y (0.975 | 50-101)	Y (RRSFHRRTPGQLTKRCVRR)	0	Y	n5-13c18/19o	453	ExpAA=0.07	0.02	0	o
RhcerR0301Chr02A02780-T1	Non-apoplastic	0.93	-	-	Y (0.837)	Non-effector	-	Y (0.91 | 91-112)	-	0	Y	n11-19c24/25o	273	2.53	12.53	0	o
RhcerR0301Chr02A03320-T1	Non-apoplastic	0.54	-	-	Y (0.87)	Non-effector	Y (0.944 | 26-75)	Y (0.994 | 47-82)	Y (AKRKRNVLKRAKRCR,KRKRNVLKRAKRCRPK)	0	Y	n7-25c30/31o	375	ExpAA=20.92	20.91	1	i7-29o
RhcerR0301Chr02A03350-T1	Apoplastic	0.89	-	-	Y (0.585)	Non-effector	-	Y (0.953 | 32-53)	-	0	Y	n5-20c25/26o	489	ExpAA=4.47	4.46	0	o
RhcerR0301Chr02A03370-T1	Non-apoplastic	0.57	-	-	Y (0.902)	Non-effector	-	-	-	0	Y	n2-13c18/19o	394	ExpAA=0.20	0.2	0	o
RhcerR0301Chr02A03700-T1	Apoplastic	0.8	-	-	Y (0.819)	Non-effector	-	-	-	0	Y	n5-16c21/22o	613	ExpAA=2.38	2.2	0	o
RhcerR0301Chr02A03880-T1	Non-apoplastic	0.53	-	-	Y (0.871)	Non-effector	-	-	-	0	Y	n7-19c23/24o	489	ExpAA=39.30	21.38	1	i5-27o
RhcerR0301Chr02A03990-T1	Non-apoplastic	0.98	-	-	Y (0.683)	Non-effector	-	-	-	0	Y	n3-12c17/18o	230	0.69	1.69	0	o
RhcerR0301Chr02A04010-T1	Non-apoplastic	0.95	-	-	Y (0.987)	Non-effector	-	-	-	1	Y	n3-11c16/17o511-531i	542	ExpAA=21.77	0	1	o509-531i
RhcerR0301Chr02A04260-T1	Non-apoplastic	0.78	-	-	Y (0.805)	Non-effector	-	-	Y (RRVLEQCIEMGRRARS)	0	Y	n12-23c30/31o	839	ExpAA=23.45	22.47	1	i12-34o
RhcerR0301Chr02A04350-T1	Apoplastic	0.86	-	-	Y (0.547)	Non-effector	-	-	-	1	Y	n4-14c19/20o356-375i	376	4.4	0.07	0	o
RhcerR0301Chr02A04570-T1	Non-apoplastic	0.81	Y (0.835)	-	-	Cytoplasmic effector	-	-	Y (GGGKHKKKR)	0	Y	n9-16c21/22o	205	ExpAA=0.03	0.03	0	o
RhcerR0301Chr02A04630-T1	Apoplastic	0.71	-	-	Y (0.83)	Non-effector	Y (0.994 | 28-57)	-	-	1	Y	n3-13c18/19o550-572i	582	ExpAA=23.50	0.42	1	o551-573i
RhcerR0301Chr02A04860-T1	Apoplastic	0.67	-	-	Y (0.697)	Non-effector	-	-	-	0	Y	n3-12c20/21o	158	5.36	1.44	0	o
RhcerR0301Chr02A04950-T1	Apoplastic	0.78	-	Y (0.559)	-	Apoplastic effector	-	-	-	0	Y	n4-12c17/18o	190	ExpAA=9.04	5.15	0	o
RhcerR0301Chr02A05080-T1	Non-apoplastic	0.9	-	-	Y (0.815)	Non-effector	-	-	-	1	Y	n11-22c30/31o195-212i	225	ExpAA=37.93	17.66	1	o195-217i
RhcerR0301Chr02A05130-T1	Non-apoplastic	0.51	-	-	Y (0.862)	Non-effector	-	-	-	0	Y	n2-13c18/19o	345	ExpAA=0.75	0.68	0	o
RhcerR0301Chr02A05290-T1	Apoplastic	0.79	-	-	Y (0.555)	Non-effector	Y (0.945 | 37-68)	Y (0.904 | 66-86)	-	1	Y	n6-18c23/24o272-294i	417	ExpAA=30.89	5.53	1	o272-294i
RhcerR0301Chr02A05300-T1	Apoplastic	0.68	-	-	Y (0.602)	Non-effector	-	-	Y (RKSK)	1	Y	n4-15c23/24o201-224i	324	ExpAA=27.48	0.05	1	o202-224i
RhcerR0301Chr02A05400-T1	Apoplastic	0.7	-	-	Y (0.773)	Non-effector	-	-	-	0	Y	n7-15c20/21o	345	ExpAA=0.69	0.6	0	o
RhcerR0301Chr02A05410-T1	Apoplastic	0.7	-	-	Y (0.664)	Non-effector	-	-	-	0	Y	n4-15c20/21o	343	ExpAA=5.88	5.86	0	o
RhcerR0301Chr02A05640-T1	Apoplastic	0.85	-	-	Y (0.714)	Non-effector	-	-	-	0	Y	n5-13c18/19o	549	ExpAA=3.14	0.51	0	o
RhcerR0301Chr02A05680-T1	Non-apoplastic	0.51	-	-	Y (0.891)	Non-effector	Y (0.889 | 31-58)	-	-	1	Y	n5-16c20/21o129-153i	NA	NA	NA	NA	NA
RhcerR0301Chr02A05750-T1	Non-apoplastic	0.97	-	-	Y (0.651)	Non-effector	-	-	-	0	Y	n2-11c17/18o	570	ExpAA=0.06	0.06	0	o
RhcerR0301Chr02A05840-T1	Apoplastic	0.61	-	-	Y (0.893)	Non-effector	-	-	-	0	Y	n2-12c16/17o	438	ExpAA=0.29	0.27	0	o
RhcerR0301Chr02A05890-T1	Apoplastic	0.89	-	Y (0.653)	-	Apoplastic effector	Y (0.969 | 69-97)	-	-	0	Y	n2-13c18/19o	316	0.96	1.96	0	o
RhcerR0301Chr02A05910-T1	Non-apoplastic	0.86	-	-	Y (0.987)	Non-effector	-	-	-	11	Y	n7-18c22/23o117-137i149-166o186-203i372-390o396-419i440-456o476-495i530-549o561-582i594-611o631-653i	NA	NA	NA	NA	NA
RhcerR0301Chr02A05920-T1	Apoplastic	0.66	-	-	Y (0.872)	Non-effector	-	-	-	0	Y	n5-12c17/18o	582	ExpAA=8.55	7.84	0	o
RhcerR0301Chr02A06300-T1	Apoplastic	0.91	-	-	Y (0.552)	Non-effector	-	-	-	0	Y	n5-16c21/22o	314	ExpAA=0.53	0.49	0	o
RhcerR0301Chr02A06450-T1	Apoplastic	0.69	-	-	Y (0.714)	Non-effector	Y (0.931 | 38-58)	-	-	0	Y	n8-21c30/31o	276	ExpAA=54.47	18.64	0	o
RhcerR0301Chr02A06460-T1	Apoplastic	0.86	-	Y (0.712)	-	Apoplastic effector	Y (0.925 | 71-92)	-	-	0	Y	n8-21c30/31o	256	ExpAA=26.65	20.72	1	i7-29o
RhcerR0301Chr02A07030-T1	Apoplastic	0.7	-	-	Y (0.68)	Non-effector	-	-	-	0	Y	n3-13c17/18o	544	ExpAA=0.01	0.01	0	o
RhcerR0301Chr02A07180-T1	Apoplastic	0.56	-	-	Y (0.898)	Non-effector	-	-	Y (RRRK)	1	Y	n5-15c20/21o258-283i	467	ExpAA=26.21	2.7	1	o260-282i
RhcerR0301Chr02A07720-T1	Apoplastic	0.89	-	Y (0.609)	-	Apoplastic effector	-	-	Y (GGKAGGGKKFARRLSRDTKAR)	0	Y	n5-16c24/25o	306	ExpAA=4.78	4.76	0	o
RhcerR0301Chr02A07840-T1	Apoplastic	0.75	-	Y (0.567)	-	Apoplastic effector	-	-	-	0	Y	n5-12c17/18o	206	ExpAA=7.95	4.95	0	o
RhcerR0301Chr02A07850-T1	Non-apoplastic	0.84	-	-	Y (0.83)	Non-effector	-	Y (0.974 | 63-89)	-	2	Y	n2-12c30/31o54-73i151-175o	NA	NA	NA	NA	NA
RhcerR0301Chr02A08320-T1	Apoplastic	0.83	-	-	Y (0.528)	Non-effector	-	-	-	0	Y	n6-14c19/20o	474	0.81	1.79	0	o
RhcerR0301Chr02A08530-T1	Apoplastic	0.78	-	Y (0.756)	-	Apoplastic effector	-	-	-	0	Y	n7-15c20/21o	129	ExpAA=0.67	0.65	0	o
RhcerR0301Chr02A08540-T1	Apoplastic	0.81	-	Y (0.774)	-	Apoplastic effector	-	-	-	0	Y	n4-15c20/21o	219	ExpAA=0.15	0.15	0	o
RhcerR0301Chr02A08580-T1	Apoplastic	0.69	-	-	Y (0.644)	Non-effector	Y (0.978 | 23-54)	-	Y (KRRK,RRKR)	1	Y	n5-16c21/22o380-397i	398	8.1	2.08	0	o
RhcerR0301Chr02A08650-T1	Apoplastic	0.6	Y (0.849)	Y (0.54)	-	Cytoplasmic/apoplastic effector	-	-	-	0	Y	n5-16c22/23o	170	8.59	18.38	1	i7-26o
RhcerR0301Chr02A08780-T1	Non-apoplastic	0.88	-	-	Y (0.692)	Non-effector	-	Y (0.98 | 27-48)	Y (KRRS,RKRR)	7	0	o12-30i42-62o74-95i107-130o150-174i186-207o231-251i	NA	NA	NA	NA	NA
RhcerR0301Chr02A08890-T1	Non-apoplastic	0.51	-	-	Y (0.652)	Non-effector	-	-	-	0	Y	n4-15c20/21o	168	ExpAA=24.05	23.59	1	o10-32i
RhcerR0301Chr02A09030-T1	Apoplastic	0.81	-	Y (0.892)	-	Apoplastic effector	-	-	-	0	Y	n4-15c20/21o	219	ExpAA=0.32	0.31	0	o
RhcerR0301Chr02A09060-T1	Non-apoplastic	0.73	-	-	Y (0.945)	Non-effector	-	-	-	2	0	i7-27o65-82i	NA	NA	NA	NA	NA
RhcerR0301Chr02A09540-T1	Non-apoplastic	1	-	-	Y (0.694)	Non-effector	Y (0.84 | 75-101)	-	-	0	Y	n4-12c19/20o	179	ExpAA=0.00	0	0	o
RhcerR0301Chr02A10120-T1	Non-apoplastic	0.79	-	-	Y (0.745)	Non-effector	-	-	-	10	0	i7-24o44-63i104-124o136-153i165-183o203-220i264-291o303-325i332-354o360-382i	NA	NA	NA	NA	NA
RhcerR0301Chr02A10390-T1	Non-apoplastic	0.58	-	-	Y (0.709)	Non-effector	-	-	-	0	Y	n4-14c18/19o	386	ExpAA=8.90	8.85	0	o
RhcerR0301Chr02A10410-T1	Apoplastic	0.57	-	-	Y (0.723)	Non-effector	-	Y (0.997 | 73-94)	Y (KRDKVSRPRRRG,RRHASDVNNSVLQARAARR)	0	Y	n4-14c22/23o	259	ExpAA=5.03	5.03	0	o
RhcerR0301Chr02A10740-T1	Apoplastic	0.85	-	Y (0.663)	-	Apoplastic effector	Y (0.755 | 66-112)	-	-	0	Y	n3-14c19/20o	326	ExpAA=3.08	3.04	0	o
RhcerR0301Chr02A10750-T1	Apoplastic	0.87	-	Y (0.59)	-	Apoplastic effector	Y (0.978 | 57-97)	Y (0.916 | 59-95)	-	0	Y	n2-13c18/19o	274	ExpAA=0.42	0.41	0	o
RhcerR0301Chr02A10900-T1	Apoplastic	0.55	-	-	Y (0.656)	Non-effector	-	-	Y (KRKH,RVKGREKRK)	0	Y	n13-23c27/28o	372	ExpAA=2.13	2.1	0	o
RhcerR0301Chr02A11060-T1	Apoplastic	0.78	-	-	Y (0.591)	Non-effector	-	-	-	0	Y	n3-13c18/19o	187	ExpAA=9.08	8.17	0	o
RhcerR0301Chr02A11250-T1	Non-apoplastic	0.72	-	-	Y (0.885)	Non-effector	-	-	-	0	Y	n15-26c31/32o	NA	NA	NA	NA	NA
RhcerR0301Chr02A11370-T1	Apoplastic	0.56	-	-	Y (0.524)	Non-effector	-	-	-	0	Y	n4-14c18/19o	166	ExpAA=0.30	0.29	0	o
RhcerR0301Chr02A11580-T1	Apoplastic	0.7	-	Y (0.831)	-	Apoplastic effector	-	-	-	0	Y	n3-13c18/19o	55	7.9	17.9	1	o4-23i
RhcerR0301Chr02A11590-T1	Apoplastic	0.87	Y (0.528)	Y (0.735)	-	Apoplastic/cytoplasmic effector	-	-	-	0	Y	n6-17c22/23o	124	ExpAA=4.96	4.94	0	o
RhcerR0301Chr02A11610-T1	Apoplastic	0.88	Y (0.632)	Y (0.922)	-	Apoplastic/cytoplasmic effector	-	-	-	0	Y	n6-17c22/23o	124	ExpAA=8.18	8.17	0	o
RhcerR0301Chr02A11820-T1	Apoplastic	0.7	-	-	Y (0.806)	Non-effector	Y (0.986 | 36-61)	-	-	0	Y	n6-17c26/27o	291	ExpAA=2.90	2.89	0	o
RhcerR0301Chr02A11860-T1	Apoplastic	0.77	-	-	Y (0.549)	Non-effector	-	-	-	0	Y	n6-16c21/22o	470	ExpAA=0.02	0.01	0	o
RhcerR0301Chr02A11910-T1	Non-apoplastic	0.55	-	-	Y (0.759)	Non-effector	-	-	Y (GGKSGKGGRRKK)	1	Y	n8-16c21/22o147-165i	219	ExpAA=29.85	7.28	1	i137-159o
RhcerR0301Chr02A12170-T1	Non-apoplastic	0.52	Y (0.548)	-	-	Cytoplasmic effector	Y (0.752 | 98-120)	-	Y (PPPPPPPPPPPKQKDKEPKKGPGSKGPPGKGPGAEDPARKRPGEEGPSDRTPGKDLEGNRDKNGKGGPDRKEP)	0	Y	n3-14c22/23o	272	ExpAA=6.55	6.54	0	o
RhcerR0301Chr02A12310-T1	Apoplastic	0.7	-	-	Y (0.911)	Non-effector	-	-	-	0	Y	n4-15c20/21o	755	ExpAA=0.89	0.78	0	o
RhcerR0301Chr02A12350-T1	Non-apoplastic	0.83	Y (0.814)	-	-	Cytoplasmic effector	-	-	-	0	Y	n5-15c19/20o	86	ExpAA=8.43	7.92	0	o
RhcerR0301Chr02A12400-T1	Apoplastic	0.81	-	-	Y (0.908)	Non-effector	-	-	-	0	Y	n4-15c23/24o	629	ExpAA=0.80	0.7	0	o
RhcerR0301Chr02A12410-T1	Non-apoplastic	0.59	-	-	Y (0.938)	Non-effector	Y (0.986 | 55-95)	-	Y (RKAKRRW)	0	Y	n8-15c20/21o	450	4.34	2.28	0	o
RhcerR0301Chr02A12830-T1	Apoplastic	0.8	-	-	Y (0.595)	Non-effector	-	-	Y (RKSK)	0	Y	n4-15c20/21o	378	ExpAA=3.55	3.5	0	o
RhcerR0301Chr02A12840-T1	Apoplastic	0.77	-	Y (0.585)	-	Apoplastic effector	-	-	-	0	Y	n7-16c21/22o	145	0.98	1.98	0	o
RhcerR0301Chr02A12850-T1	Apoplastic	0.86	-	Y (0.655)	-	Apoplastic effector	Y (0.961 | 82-105)	-	-	0	Y	n3-14c18/19o	250	ExpAA=4.03	2.85	0	o
RhcerR0301Chr02A12890-T1	Apoplastic	0.77	-	-	Y (0.667)	Non-effector	-	-	-	0	Y	n5-12c17/18o	486	0.18	0.52	0	o
RhcerR0301Chr02A12900-T1	Apoplastic	0.62	-	-	Y (0.59)	Non-effector	-	-	-	0	Y	n3-13c17/18o	372	ExpAA=0.99	0.85	0	o
RhcerR0301Chr02B00390-T1	Non-apoplastic	0.9	Y (0.678)	-	-	Cytoplasmic effector	-	-	-	0	Y	n4-15c20/21o	193	5.14	15.14	0	o
RhcerR0301Chr02B00540-T1	Non-apoplastic	0.77	-	-	Y (0.9)	Non-effector	-	-	-	2	0	o6-30i37-56o	NA	NA	NA	NA	NA
RhcerR0301Chr02B00660-T1	Apoplastic	0.83	-	-	Y (0.679)	Non-effector	-	-	-	0	Y	n7-16c20/21o	585	ExpAA=4.34	4.32	0	o
RhcerR0301Chr02B00700-T1	Non-apoplastic	0.6	-	-	Y (0.565)	Non-effector	-	-	Y (RPKKRRV)	0	Y	n8-15c22/23o	221	ExpAA=0.00	0	0	o
RhcerR0301Chr02B00710-T1	Apoplastic	0.88	-	-	Y (0.53)	Non-effector	-	-	Y (AKATGGKKNRRH)	0	Y	n7-18c28/29o	204	7.92	17.79	1	i7-29o
RhcerR0301Chr02B00790-T1	Apoplastic	0.57	-	-	Y (0.898)	Non-effector	-	-	-	0	Y	n5-16c21/22o	372	5.89	15.85	1	i5-22o
RhcerR0301Chr02B01150-T1	Apoplastic	0.83	-	Y (0.561)	-	Apoplastic effector	-	-	-	0	Y	n6-14c19/20o	378	ExpAA=0.01	0.01	0	o
RhcerR0301Chr02B01510-T1	Non-apoplastic	0.73	Y (0.758)	-	-	Cytoplasmic effector	-	-	Y (KRDGSEEDVAGGKTWKR,KRGDAINTTGGPGGKTWKR)	0	Y	n4-15c19/20o	138	0.79	10.79	0	o
RhcerR0301Chr02B01640-T1	Non-apoplastic	0.92	-	-	Y (0.985)	Non-effector	Y (0.83 | 46-85)	Y (0.985 | 24-48)	Y (KKPVTAFEAKQSKIKRC)	0	Y	n9-17c23/24o	392	ExpAA=0.96	0.92	0	o
RhcerR0301Chr02B01740-T1	Apoplastic	0.68	-	-	Y (0.845)	Non-effector	-	-	-	0	Y	n8-16c21/22o	353	0.18	1.18	0	o
RhcerR0301Chr02B01750-T1	Apoplastic	0.86	-	Y (0.631)	-	Apoplastic effector	-	-	-	0	Y	n7-15c20/21o	106	ExpAA=4.08	4.08	0	o
RhcerR0301Chr02B01910-T1	Non-apoplastic	0.98	-	-	Y (0.975)	Non-effector	-	Y (0.996 | 91-111)	Y (HKRKAKR,KRQSTAAIMRGIVEREKRR)	4	Y	n12-20c26/27o50-73i106-123o129-151i163-183o	NA	NA	NA	NA	NA
RhcerR0301Chr02B01970-T1	Non-apoplastic	0.51	-	-	Y (0.937)	Non-effector	-	-	Y (RRFPFQNPNSSQSKRART)	1	Y	n6-17c22/23o447-469i	690	ExpAA=24.58	0.37	1	o447-469i
RhcerR0301Chr02B02060-T1	Apoplastic	0.72	-	-	Y (0.937)	Non-effector	-	-	-	0	Y	n3-13c18/19o	296	1.32	1.07	0	o
RhcerR0301Chr02B02100-T1	Apoplastic	0.71	-	-	Y (0.974)	Non-effector	-	-	Y (KRVFGAAF)	0	Y	n6-17c23/24o	780	ExpAA=2.45	0.1	0	o
RhcerR0301Chr02B02130-T1	Apoplastic	0.76	-	-	Y (0.95)	Non-effector	-	-	-	0	Y	n6-16c23/24o	784	ExpAA=0.71	0.02	0	o
RhcerR0301Chr02B02150-T1	Apoplastic	0.68	-	-	Y (0.974)	Non-effector	-	-	Y (KRVFGAAF)	0	Y	n6-17c24/25o	784	ExpAA=3.45	2.86	0	o
RhcerR0301Chr02B02190-T1	Apoplastic	0.69	-	-	Y (0.764)	Non-effector	-	-	-	0	Y	n2-13c18/19o	357	ExpAA=0.40	0.01	0	o
RhcerR0301Chr02B02590-T1	Apoplastic	0.75	-	-	Y (0.615)	Non-effector	Y (0.998 | 35-75)	Y (0.986 | 50-100)	Y (RRSFHRRTPGQLAKRCVRR)	0	Y	n5-13c18/19o	453	ExpAA=0.07	0.02	0	o
RhcerR0301Chr02B02910-T1	Non-apoplastic	0.93	-	-	Y (0.837)	Non-effector	-	Y (0.91 | 91-112)	-	0	Y	n11-19c24/25o	273	2.53	12.53	0	o
RhcerR0301Chr02B03030-T1	Apoplastic	0.68	-	-	Y (0.865)	Non-effector	Y (0.997 | 36-59)	-	-	0	Y	n3-15c19/20o	510	ExpAA=0.16	0.03	0	o
RhcerR0301Chr02B03450-T1	Non-apoplastic	0.54	-	-	Y (0.866)	Non-effector	Y (0.956 | 23-71)	Y (0.996 | 47-81)	Y (AKRKRNMLKRAKRCR,KRKRNMLKRAKRCRPK)	0	Y	n7-25c30/31o	375	ExpAA=20.92	20.91	1	i7-29o
RhcerR0301Chr02B03480-T1	Apoplastic	0.89	-	-	Y (0.585)	Non-effector	-	Y (0.953 | 32-53)	-	0	Y	n5-20c25/26o	489	ExpAA=4.47	4.46	0	o
RhcerR0301Chr02B03510-T1	Non-apoplastic	0.59	-	-	Y (0.936)	Non-effector	-	-	-	0	Y	n2-13c18/19o	394	ExpAA=0.20	0.2	0	o
RhcerR0301Chr02B03830-T1	Apoplastic	0.79	-	-	Y (0.82)	Non-effector	-	-	-	0	Y	n5-16c21/22o	613	ExpAA=2.38	2.2	0	o
RhcerR0301Chr02B03890-T1	Non-apoplastic	0.85	-	-	Y (0.929)	Non-effector	-	-	-	0	Y	n4-15c20/21o	464	ExpAA=4.54	0.01	0	o
RhcerR0301Chr02B04020-T1	Apoplastic	0.55	-	-	Y (0.876)	Non-effector	-	-	-	0	Y	n7-19c23/24o	489	ExpAA=39.30	21.38	1	i5-27o
RhcerR0301Chr02B04130-T1	Non-apoplastic	0.98	-	-	Y (0.683)	Non-effector	-	-	-	0	Y	n3-12c17/18o	230	0.69	1.69	0	o
RhcerR0301Chr02B04150-T1	Non-apoplastic	0.95	-	-	Y (0.987)	Non-effector	-	-	-	1	Y	n3-11c16/17o511-531i	542	ExpAA=21.77	0	1	o509-531i
RhcerR0301Chr02B04400-T1	Non-apoplastic	0.76	-	-	Y (0.805)	Non-effector	-	-	Y (RRVLEQCIEMGRRARS)	0	Y	n12-23c30/31o	821	ExpAA=23.45	22.47	1	i12-34o
RhcerR0301Chr02B04490-T1	Apoplastic	0.86	-	-	Y (0.547)	Non-effector	-	-	-	1	Y	n4-14c19/20o356-375i	376	4.4	0.07	0	o
RhcerR0301Chr02B04700-T1	Non-apoplastic	0.81	Y (0.835)	-	-	Cytoplasmic effector	-	-	Y (GGGKHKKKR)	0	Y	n9-16c21/22o	205	ExpAA=0.03	0.03	0	o
RhcerR0301Chr02B04760-T1	Apoplastic	0.71	-	-	Y (0.831)	Non-effector	Y (0.994 | 28-57)	-	-	1	Y	n3-13c18/19o550-572i	582	ExpAA=23.50	0.42	1	o551-573i
RhcerR0301Chr02B04830-T1	Non-apoplastic	0.55	-	Y (0.531)	-	Apoplastic effector	-	-	-	0	Y	n4-11c16/17o	102	ExpAA=4.66	4.64	0	o
RhcerR0301Chr02B04980-T1	Apoplastic	0.67	-	-	Y (0.697)	Non-effector	-	-	-	0	Y	n3-12c20/21o	158	5.36	1.44	0	o
RhcerR0301Chr02B05070-T1	Apoplastic	0.78	-	Y (0.559)	-	Apoplastic effector	-	-	-	0	Y	n4-12c17/18o	190	ExpAA=9.04	5.15	0	o
RhcerR0301Chr02B05110-T1	Apoplastic	0.58	-	-	Y (0.69)	Non-effector	Y (0.852 | 32-57)	Y (0.918 | 46-70)	-	0	Y	n7-18c22/23o	136	ExpAA=20.27	17.61	1	i7-26o
RhcerR0301Chr02B05200-T1	Non-apoplastic	0.9	-	-	Y (0.815)	Non-effector	-	-	-	1	Y	n11-22c30/31o195-212i	225	ExpAA=37.93	17.66	1	o195-217i
RhcerR0301Chr02B05250-T1	Non-apoplastic	0.51	-	-	Y (0.862)	Non-effector	-	-	-	0	Y	n2-13c18/19o	345	ExpAA=0.75	0.68	0	o
RhcerR0301Chr02B05410-T1	Apoplastic	0.86	-	-	Y (0.594)	Non-effector	-	-	Y (RKKPKGPTK)	1	Y	n7-18c23/24o233-256i	378	ExpAA=32.94	9.09	1	o233-255i
RhcerR0301Chr02B05420-T1	Apoplastic	0.7	-	-	Y (0.521)	Non-effector	-	-	Y (RKSK)	1	Y	n4-15c23/24o201-224i	324	ExpAA=26.72	0.27	1	o202-224i
RhcerR0301Chr02B05520-T1	Apoplastic	0.7	-	-	Y (0.777)	Non-effector	-	-	-	0	Y	n7-15c20/21o	345	ExpAA=0.69	0.6	0	o
RhcerR0301Chr02B05530-T1	Apoplastic	0.7	-	-	Y (0.667)	Non-effector	-	-	-	0	Y	n4-15c20/21o	343	ExpAA=5.88	5.86	0	o
RhcerR0301Chr02B05760-T1	Apoplastic	0.85	-	-	Y (0.708)	Non-effector	-	-	-	0	Y	n5-13c18/19o	549	ExpAA=3.14	0.51	0	o
RhcerR0301Chr02B05800-T1	Non-apoplastic	0.51	-	-	Y (0.891)	Non-effector	Y (0.889 | 31-58)	-	-	1	Y	n5-16c20/21o129-153i	NA	NA	NA	NA	NA
RhcerR0301Chr02B05870-T1	Non-apoplastic	0.97	-	-	Y (0.651)	Non-effector	-	-	-	0	Y	n2-11c17/18o	570	ExpAA=0.06	0.06	0	o
RhcerR0301Chr02B05960-T1	Apoplastic	0.6	-	-	Y (0.892)	Non-effector	-	-	-	0	Y	n2-12c16/17o	438	ExpAA=0.29	0.27	0	o
RhcerR0301Chr02B06010-T1	Apoplastic	0.89	-	Y (0.653)	-	Apoplastic effector	Y (0.969 | 69-97)	-	-	0	Y	n2-13c18/19o	316	0.96	1.96	0	o
RhcerR0301Chr02B06030-T1	Non-apoplastic	0.85	-	-	Y (0.987)	Non-effector	-	-	-	11	Y	n7-18c22/23o117-137i149-166o186-203i372-390o396-419i440-456o476-495i530-549o561-582i594-611o631-653i	NA	NA	NA	NA	NA
RhcerR0301Chr02B06040-T1	Apoplastic	0.64	-	-	Y (0.856)	Non-effector	-	-	-	0	Y	n5-12c17/18o	582	2.4	11.58	0	o
RhcerR0301Chr02B06380-T1	Apoplastic	0.91	-	-	Y (0.552)	Non-effector	-	-	-	0	Y	n5-16c21/22o	314	ExpAA=0.53	0.49	0	o
RhcerR0301Chr02B06520-T1	Apoplastic	0.67	-	-	Y (0.753)	Non-effector	Y (0.931 | 38-58)	-	-	0	Y	n8-21c30/31o	280	ExpAA=53.84	18.56	0	o
RhcerR0301Chr02B06530-T1	Apoplastic	0.79	-	-	Y (0.648)	Non-effector	Y (0.925 | 71-92)	-	-	1	Y	n8-21c30/31o284-306i	NA	NA	NA	NA	NA
RhcerR0301Chr02B07090-T1	Apoplastic	0.72	-	-	Y (0.698)	Non-effector	-	-	-	0	Y	n3-13c17/18o	546	ExpAA=0.01	0.01	0	o
RhcerR0301Chr02B07250-T1	Apoplastic	0.56	-	-	Y (0.898)	Non-effector	-	-	Y (RRRK)	1	Y	n5-15c20/21o258-283i	467	ExpAA=26.21	2.7	1	o260-282i
RhcerR0301Chr02B07910-T1	Apoplastic	0.78	-	Y (0.597)	-	Apoplastic effector	-	-	-	0	Y	n5-12c17/18o	206	ExpAA=7.40	3.33	0	o
RhcerR0301Chr02B07920-T1	Non-apoplastic	0.82	-	-	Y (0.781)	Non-effector	-	Y (0.974 | 67-93)	-	2	Y	n6-16c34/35o58-77i155-179o	NA	NA	NA	NA	NA
RhcerR0301Chr02B07990-T1	Non-apoplastic	0.59	-	-	Y (0.848)	Non-effector	-	-	-	1	Y	n10-20c25/26o200-218i	228	ExpAA=21.93	7.44	0	o
RhcerR0301Chr02B08340-T1	Apoplastic	0.83	-	-	Y (0.528)	Non-effector	-	-	-	0	Y	n6-14c19/20o	474	0.81	1.79	0	o
RhcerR0301Chr02B08540-T1	Apoplastic	0.78	-	Y (0.756)	-	Apoplastic effector	-	-	-	0	Y	n7-15c20/21o	129	ExpAA=0.67	0.65	0	o
RhcerR0301Chr02B08550-T1	Apoplastic	0.82	-	Y (0.843)	-	Apoplastic effector	-	-	-	0	Y	n4-15c20/21o	219	ExpAA=0.11	0.11	0	o
RhcerR0301Chr02B08590-T1	Apoplastic	0.73	-	-	Y (0.674)	Non-effector	Y (0.976 | 24-44)	-	-	1	Y	n5-16c21/22o398-415i	416	8.09	2.09	0	o
RhcerR0301Chr02B08660-T1	Apoplastic	0.6	Y (0.854)	Y (0.551)	-	Cytoplasmic/apoplastic effector	-	-	-	0	Y	n5-16c22/23o	170	9.88	19.66	1	i7-26o
RhcerR0301Chr02B08790-T1	Non-apoplastic	0.9	-	-	Y (0.714)	Non-effector	-	Y (0.98 | 27-48)	Y (KRRS,RKRR)	7	0	o12-30i42-62o74-95i107-130o150-174i186-207o231-251i	NA	NA	NA	NA	NA
RhcerR0301Chr02B08990-T1	Non-apoplastic	0.67	-	Y (0.604)	-	Apoplastic effector	-	-	-	0	Y	n4-15c20/21o	140	ExpAA=0.39	0.39	0	o
RhcerR0301Chr02B09020-T1	Non-apoplastic	0.73	-	-	Y (0.945)	Non-effector	-	-	-	2	0	i7-27o65-82i	NA	NA	NA	NA	NA
RhcerR0301Chr02B09130-T1	Non-apoplastic	0.71	-	-	Y (0.838)	Non-effector	-	-	Y (RKYATQFAEAPRNRKE)	0	Y	n5-16c24/25o	447	ExpAA=8.63	8.31	0	o
RhcerR0301Chr02B10250-T1	Non-apoplastic	0.78	-	-	Y (0.745)	Non-effector	-	-	-	10	0	i7-24o44-63i104-124o136-153i165-183o203-220i264-291o303-325i332-354o360-382i	NA	NA	NA	NA	NA
RhcerR0301Chr02B10510-T1	Non-apoplastic	0.56	-	-	Y (0.71)	Non-effector	-	-	-	0	Y	n4-14c18/19o	386	ExpAA=8.50	8.46	0	o
RhcerR0301Chr02B10530-T1	Apoplastic	0.57	-	-	Y (0.743)	Non-effector	-	Y (0.997 | 73-94)	Y (KRDKVSRPRRRG,RRHASDVNNSVLQARAARR)	0	Y	n4-14c22/23o	259	ExpAA=5.04	5.03	0	o
RhcerR0301Chr02B10840-T1	Apoplastic	0.85	-	Y (0.664)	-	Apoplastic effector	Y (0.755 | 66-112)	-	-	0	Y	n3-14c19/20o	326	ExpAA=3.37	3.32	0	o
RhcerR0301Chr02B10850-T1	Apoplastic	0.93	-	Y (0.643)	-	Apoplastic effector	Y (0.978 | 57-97)	Y (0.916 | 59-95)	-	0	Y	n2-13c18/19o	316	ExpAA=0.41	0.41	0	o
RhcerR0301Chr02B11000-T1	Apoplastic	0.6	-	-	Y (0.58)	Non-effector	-	-	Y (KRKH,RVRGKEKRK)	0	Y	n13-23c27/28o	372	0.63	1.6	0	o
RhcerR0301Chr02B11310-T1	Non-apoplastic	0.86	-	-	Y (0.836)	Non-effector	-	-	-	0	Y	n15-26c31/32o	315	8.94	18.93	1	i12-34o
RhcerR0301Chr02B11430-T1	Apoplastic	0.64	-	-	Y (0.516)	Non-effector	-	-	-	0	Y	n4-14c18/19o	166	ExpAA=0.30	0.29	0	o
RhcerR0301Chr02B11630-T1	Apoplastic	0.7	-	Y (0.831)	-	Apoplastic effector	-	-	-	0	Y	n3-13c18/19o	55	7.9	17.9	1	o4-23i
RhcerR0301Chr02B11640-T1	Apoplastic	0.83	Y (0.574)	Y (0.861)	-	Apoplastic/cytoplasmic effector	-	-	-	0	Y	n6-17c22/23o	124	ExpAA=3.41	3.4	0	o
RhcerR0301Chr02B11650-T1	Apoplastic	0.84	Y (0.629)	Y (0.773)	-	Apoplastic/cytoplasmic effector	-	-	-	0	Y	n6-17c22/23o	124	ExpAA=8.05	8.04	0	o
RhcerR0301Chr02B11870-T1	Apoplastic	0.7	-	-	Y (0.806)	Non-effector	Y (0.986 | 36-61)	-	-	0	Y	n6-17c26/27o	291	ExpAA=2.90	2.89	0	o
RhcerR0301Chr02B11900-T1	Apoplastic	0.89	-	Y (0.535)	-	Apoplastic effector	-	-	-	0	Y	n6-16c21/22o	490	ExpAA=0.26	0.01	0	o
RhcerR0301Chr02B12220-T1	Non-apoplastic	0.5	Y (0.555)	-	-	Cytoplasmic effector	Y (0.752 | 98-120)	-	Y (PPPPPPPPPKQKDKEPKKGPGSKGPPGKGPGAEDPARKRPGEEGPSDRTPGKDLEGNRDKNGKGGPDRKEP)	0	Y	n3-14c22/23o	258	ExpAA=6.75	6.75	0	o
RhcerR0301Chr02B12360-T1	Apoplastic	0.72	-	-	Y (0.905)	Non-effector	-	-	-	0	Y	n4-15c20/21o	727	0.05	0.92	0	o
RhcerR0301Chr02B12400-T1	Non-apoplastic	0.83	Y (0.814)	-	-	Cytoplasmic effector	-	-	-	0	Y	n5-15c19/20o	86	ExpAA=8.43	7.92	0	o
RhcerR0301Chr02B12460-T1	Non-apoplastic	0.78	-	-	Y (0.941)	Non-effector	-	Y (0.998 | 116-136)	Y (EPGKERRSLGKGRAGRR)	0	Y	n13-25c29/30o	468	ExpAA=28.44	21.89	1	i7-29o
RhcerR0301Chr02B12510-T1	Apoplastic	0.78	-	-	Y (0.893)	Non-effector	-	-	-	0	Y	n4-15c23/24o	629	ExpAA=0.82	0.72	0	o
RhcerR0301Chr02B12570-T1	Apoplastic	0.59	Y (0.702)	-	-	Cytoplasmic effector	-	-	Y (KAQKDKEAKDKAQKDKEAKDKAQKDKELKDKAQKDKEAKDKAQKDK)	0	Y	n3-13c25/26o	319	0.1	10.1	0	o
RhcerR0301Chr02B12860-T1	Apoplastic	0.8	-	-	Y (0.604)	Non-effector	-	-	Y (RKSK)	0	Y	n4-15c20/21o	378	ExpAA=3.54	3.5	0	o
RhcerR0301Chr02B12870-T1	Apoplastic	0.85	-	Y (0.634)	-	Apoplastic effector	-	-	-	0	Y	n7-18c23/24o	145	ExpAA=7.99	7.98	0	o
RhcerR0301Chr02B12880-T1	Apoplastic	0.86	-	Y (0.655)	-	Apoplastic effector	Y (0.961 | 82-105)	-	-	0	Y	n3-14c18/19o	250	ExpAA=4.03	2.85	0	o
RhcerR0301Chr02B12920-T1	Apoplastic	0.77	-	-	Y (0.672)	Non-effector	-	-	-	0	Y	n5-12c17/18o	486	0.18	0.52	0	o
RhcerR0301Chr02B12930-T1	Apoplastic	0.62	-	-	Y (0.631)	Non-effector	-	-	-	0	Y	n3-13c17/18o	366	0.07	0.86	0	o
RhcerR0301Chr03A00620-T1	Non-apoplastic	0.62	Y (0.747)	-	-	Cytoplasmic effector	-	-	-	0	Y	n7-18c23/24o	139	6.32	16.3	0	o
RhcerR0301Chr03A01110-T1	Apoplastic	0.64	Y (0.545)	Y (0.683)	-	Apoplastic/cytoplasmic effector	-	-	Y (KRRS)	0	Y	n4-14c21/22o	147	ExpAA=21.74	21.57	1	i7-29o
RhcerR0301Chr03A01260-T1	Apoplastic	0.57	Y (0.519)	-	-	Cytoplasmic effector	-	-	-	0	Y	n12-23c28/29o	67	9.19	19.19	1	o10-29i
RhcerR0301Chr03A01330-T1	Non-apoplastic	0.84	-	-	Y (0.511)	Non-effector	-	-	Y (KRSR)	0	Y	n3-14c21/22o	197	ExpAA=0.05	0.05	0	o
RhcerR0301Chr03A01340-T1	Non-apoplastic	0.63	-	-	Y (0.627)	Non-effector	Y (0.96 | 41-82)	-	-	1	0	o12-38i	184	ExpAA=21.31	21.31	1	i13-35o
RhcerR0301Chr03A01700-T1	Apoplastic	0.82	-	-	Y (0.844)	Non-effector	-	-	-	0	Y	n5-14c19/20o	279	ExpAA=3.81	3.75	0	o
RhcerR0301Chr03A01870-T1	Apoplastic	0.68	-	-	Y (0.634)	Non-effector	-	-	-	0	Y	n3-11c18/19o	186	ExpAA=20.94	13.72	0	o
RhcerR0301Chr03A01980-T1	Non-apoplastic	0.69	-	-	Y (0.867)	Non-effector	-	-	-	0	Y	n2-13c18/19o	258	ExpAA=0.10	0.1	0	o
RhcerR0301Chr03A02040-T1	Non-apoplastic	1	-	-	Y (0.752)	Non-effector	-	Y (0.982 | 63-83)	Y (SKKGKKRK)	1	0	o6-25i	225	9.24	19.23	1	o4-21i
RhcerR0301Chr03A02120-T1	Apoplastic	0.84	-	Y (0.902)	-	Apoplastic effector	-	-	-	0	0	o	250	ExpAA=7.40	7.3	0	o
RhcerR0301Chr03A02200-T1	Apoplastic	0.87	-	-	Y (0.527)	Non-effector	-	-	-	0	Y	n4-15c19/20o	351	0.28	10.26	0	o
RhcerR0301Chr03A02630-T1	Non-apoplastic	0.6	-	-	Y (0.698)	Non-effector	-	-	Y (RRYGPLNAKSDLCGKKVRI)	0	Y	n4-15c20/21o	310	ExpAA=0.31	0.31	0	o
RhcerR0301Chr03A02740-T1	Non-apoplastic	0.84	-	-	Y (0.984)	Non-effector	-	-	-	1	Y	n2-12c17/18o262-288i	507	ExpAA=24.07	1.4	1	o269-291i
RhcerR0301Chr03A03020-T1	Apoplastic	0.66	-	Y (0.574)	-	Apoplastic effector	-	-	-	0	Y	n5-14c19/20o	146	0.24	1.22	0	o
RhcerR0301Chr03A03030-T1	Non-apoplastic	0.54	Y (0.627)	Y (0.618)	-	Cytoplasmic/apoplastic effector	-	-	-	0	Y	n4-14c19/20o	153	ExpAA=0.06	0.06	0	o
RhcerR0301Chr03A03040-T1	Non-apoplastic	0.97	-	-	Y (0.855)	Non-effector	-	Y (0.978 | 34-54)	Y (KRDLGHLGVRDLLRRDWK,RRMIWDQWFNKASRKVVR)	0	Y	n5-12c17/18o	518	ExpAA=0.95	0.95	0	o
RhcerR0301Chr03A03060-T1	Apoplastic	0.63	-	-	Y (0.916)	Non-effector	-	-	-	0	Y	n3-14c19/20o	258	1.49	11.34	0	o
RhcerR0301Chr03A03470-T1	Apoplastic	0.77	-	-	Y (0.687)	Non-effector	-	-	-	0	Y	n4-14c21/22o	450	ExpAA=6.38	6.37	0	o
RhcerR0301Chr03A03510-T1	Apoplastic	0.75	-	-	Y (0.612)	Non-effector	-	-	-	0	Y	n4-12c17/18o	209	5.56	9.46	0	o
RhcerR0301Chr03A03600-T1	Non-apoplastic	0.95	-	-	Y (0.875)	Non-effector	-	-	Y (RKATARGEAYRWRGR)	0	Y	n4-14c19/20o	798	ExpAA=0.01	0.01	0	o
RhcerR0301Chr03A03880-T1	Non-apoplastic	0.8	-	-	Y (0.859)	Non-effector	-	-	Y (PSAKRRL)	0	Y	n3-14c19/20o	399	ExpAA=0.60	0.59	0	o
RhcerR0301Chr03A03960-T1	Apoplastic	0.76	-	-	Y (0.541)	Non-effector	-	-	-	0	Y	n5-13c18/19o	494	0	0.97	0	o
RhcerR0301Chr03A04070-T1	Non-apoplastic	0.81	-	-	Y (0.561)	Non-effector	-	-	-	0	Y	n7-17c22/23o	167	ExpAA=0.16	0.16	0	o
RhcerR0301Chr03A04430-T1	Apoplastic	0.71	-	-	Y (0.65)	Non-effector	Y (0.966 | 87-108)	-	-	0	Y	n3-13c18/19o	151	ExpAA=20.86	1.98	0	o
RhcerR0301Chr03A04450-T1	Apoplastic	0.63	-	-	Y (0.77)	Non-effector	Y (0.953 | 44-64)	Y (0.966 | 51-72)	-	0	Y	n3-13c20/21o	150	2.14	0.41	0	o
RhcerR0301Chr03A04750-T1	Apoplastic	0.73	-	Y (0.528)	-	Apoplastic effector	-	-	-	4	Y	n10-25c33/34o83-103i115-132o144-163i170-198o	NA	NA	NA	NA	NA
RhcerR0301Chr03A04950-T1	Apoplastic	0.63	-	Y (0.629)	-	Apoplastic effector	-	-	-	0	Y	n6-16c21/22o	194	ExpAA=35.54	18.99	1	i7-26o
RhcerR0301Chr03A05170-T1	Apoplastic	0.64	-	-	Y (0.74)	Non-effector	-	-	Y (LGEV)	0	Y	n5-18c23/24o	523	ExpAA=0.38	0.3	0	o
RhcerR0301Chr03A05320-T1	Non-apoplastic	0.64	-	-	Y (0.726)	Non-effector	-	-	Y (KRGQCANLSIRKEWR)	0	Y	n6-17c25/26o	316	ExpAA=0.11	0.11	0	o
RhcerR0301Chr03A05330-T1	Apoplastic	0.67	-	-	Y (0.801)	Non-effector	-	-	-	0	Y	n3-11c17/18o	305	ExpAA=0.18	0.16	0	o
RhcerR0301Chr03A05510-T1	Apoplastic	0.7	-	-	Y (0.596)	Non-effector	-	-	-	0	Y	n4-15c21/22o	141	6.47	16.47	1	o4-22i
RhcerR0301Chr03A05600-T1	Non-apoplastic	0.99	-	-	Y (0.986)	Non-effector	Y (0.993 | 39-62)	Y (0.997 | 69-90)	Y (RRRK,PFGKRKN)	0	Y	n7-20c25/26o	508	ExpAA=22.67	18.96	1	i7-29o
RhcerR0301Chr03A05700-T1	Apoplastic	0.63	-	-	Y (0.876)	Non-effector	-	-	-	0	Y	n4-15c20/21o	846	ExpAA=3.19	2.8	0	o
RhcerR0301Chr03A05750-T1	Apoplastic	0.85	-	-	Y (0.528)	Non-effector	-	-	-	0	Y	n8-19c24/25o	477	ExpAA=0.53	0.4	0	o
RhcerR0301Chr03A05960-T1	Apoplastic	0.78	-	Y (0.613)	-	Apoplastic effector	-	-	-	0	Y	n7-18c23/24o	147	2.76	12.73	0	o
RhcerR0301Chr03A05970-T1	Apoplastic	0.83	-	Y (0.761)	-	Apoplastic effector	-	-	-	0	Y	n7-18c23/24o	145	5.6	15.46	1	i7-26o
RhcerR0301Chr03A06840-T1	Non-apoplastic	0.78	-	-	Y (0.934)	Non-effector	-	-	-	0	Y	n7-17c21/22o	362	9.19	19.17	1	i7-24o
RhcerR0301Chr03A06900-T1	Non-apoplastic	0.83	-	-	Y (0.973)	Non-effector	-	Y (0.993 | 21-41)	-	0	Y	n10-21c27/28o	NA	NA	NA	NA	NA
RhcerR0301Chr03A06950-T1	Apoplastic	0.89	-	-	Y (0.609)	Non-effector	-	-	-	1	Y	n3-14c19/20o529-554i	555	ExpAA=40.76	0.07	1	o532-554i
RhcerR0301Chr03A07270-T1	Non-apoplastic	0.71	-	-	Y (0.927)	Non-effector	-	-	-	4	Y	n5-16c28/29o174-195i207-226o254-274i286-306o	NA	NA	NA	NA	NA
RhcerR0301Chr03A07400-T1	Non-apoplastic	0.74	-	-	Y (0.88)	Non-effector	-	-	Y (KARRR)	0	Y	n4-15c20/21o	270	6.67	16.66	1	i5-27o
RhcerR0301Chr03A07470-T1	Non-apoplastic	0.94	-	-	Y (0.91)	Non-effector	-	-	-	9	0	o6-24i106-128o134-154i161-183o216-236i248-271o291-312i333-350o356-374i	NA	NA	NA	NA	NA
RhcerR0301Chr03A07480-T1	Non-apoplastic	0.77	Y (0.554)	-	-	Cytoplasmic effector	-	-	Y (PDHKRRV)	0	Y	n8-19c24/25o	84	5.62	15.62	1	o5-22i
RhcerR0301Chr03A07590-T1	Apoplastic	0.68	-	-	Y (0.531)	Non-effector	-	-	-	0	Y	n4-15c20/21o	285	0.64	1.63	0	o
RhcerR0301Chr03A07760-T1	Non-apoplastic	0.62	-	-	Y (0.569)	Non-effector	-	-	-	0	Y	n5-14c19/20o	95	ExpAA=0.09	0.02	0	o
RhcerR0301Chr03A08200-T1	Apoplastic	0.77	-	-	Y (0.635)	Non-effector	-	-	-	1	Y	n3-13c18/19o366-383i	384	1.42	7.46	0	o
RhcerR0301Chr03A08590-T1	Apoplastic	0.89	-	-	Y (0.658)	Non-effector	-	-	-	0	Y	n2-12c19/20o	449	ExpAA=2.59	2.58	0	o
RhcerR0301Chr03A09110-T1	Apoplastic	0.76	-	-	Y (0.683)	Non-effector	-	Y (0.982 | 24-44)	-	0	Y	n2-13c19/20o	333	8.7	17.8	1	i7-26o
RhcerR0301Chr03A09150-T1	Apoplastic	0.92	-	-	Y (0.753)	Non-effector	-	-	-	0	Y	n7-15c20/21o	391	2.79	12.78	1	i7-24o
RhcerR0301Chr03A09590-T1	Apoplastic	0.86	-	Y (0.653)	-	Apoplastic effector	-	-	-	0	Y	n5-13c18/19o	247	ExpAA=4.48	4.14	0	o
RhcerR0301Chr03A09720-T1	Apoplastic	0.79	-	Y (0.703)	-	Apoplastic effector	-	-	-	0	Y	n3-14c19/20o	230	0.2	0.87	0	o
RhcerR0301Chr03A10070-T1	Apoplastic	0.71	-	-	Y (0.688)	Non-effector	-	-	-	0	Y	n4-12c17/18o	497	0.47	1.26	0	o
RhcerR0301Chr03A10110-T1	Apoplastic	0.57	-	-	Y (0.899)	Non-effector	-	-	-	1	Y	n2-13c19/20o251-276i	451	ExpAA=23.92	0.05	1	o254-276i
RhcerR0301Chr03A10600-T1	Non-apoplastic	0.78	-	-	Y (0.66)	Non-effector	-	-	-	1	Y	n8-18c26/27o36-59i	NA	NA	NA	NA	NA
RhcerR0301Chr03A10910-T1	Apoplastic	0.79	-	-	Y (0.853)	Non-effector	-	-	Y (KRRP)	1	Y	n10-20c25/26o627-645i	646	ExpAA=22.49	1.07	1	o623-645i
RhcerR0301Chr03A11320-T1	Apoplastic	0.83	-	-	Y (0.509)	Non-effector	-	-	-	0	Y	n4-14c19/20o	328	ExpAA=0.29	0.28	0	o
RhcerR0301Chr03A11350-T1	Apoplastic	0.79	-	Y (0.527)	-	Apoplastic effector	-	-	-	0	Y	n2-13c18/19o	422	ExpAA=5.21	5.2	0	o
RhcerR0301Chr03A11470-T1	Non-apoplastic	0.91	-	-	Y (0.926)	Non-effector	Y (0.99 | 75-109)	Y (0.995 | 88-109)	Y (RKRRR)	0	Y	n5-15c19/20o	331	ExpAA=4.14	0.9	0	o
RhcerR0301Chr03A11530-T1	Apoplastic	0.6	-	-	Y (0.956)	Non-effector	-	-	-	1	Y	n7-18c23/24o647-671i	NA	NA	NA	NA	NA
RhcerR0301Chr03A11910-T1	Non-apoplastic	0.62	-	-	Y (0.946)	Non-effector	-	-	Y (GKKK,KREDYSTFFDGLKKRGY)	1	Y	n4-15c20/21o413-436i	449	ExpAA=27.53	4.33	1	o414-436i
RhcerR0301Chr03A12270-T1	Apoplastic	0.84	-	-	Y (0.901)	Non-effector	Y (1.0 | 115-139)	-	Y (RKHERGAFGLGCGGRRRKE)	1	Y	n3-15c19/20o634-656i	1027	ExpAA=23.14	0.98	1	o634-656i
RhcerR0301Chr03A12300-T1	Non-apoplastic	0.62	-	-	Y (0.708)	Non-effector	-	-	-	0	Y	n3-13c18/19o	77	ExpAA=0.06	0.06	0	o
RhcerR0301Chr03A12400-T1	Non-apoplastic	0.89	-	-	Y (0.988)	Non-effector	-	-	-	7	Y	n5-13c18/19o151-173i223-243o263-284i305-323o343-365i372-392o404-419i	NA	NA	NA	NA	NA
RhcerR0301Chr03A12460-T1	Non-apoplastic	0.66	-	-	Y (0.656)	Non-effector	-	-	-	3	Y	n10-21c26/27o86-107i119-142o162-186i	NA	NA	NA	NA	NA
RhcerR0301Chr03A12480-T1	Non-apoplastic	0.53	-	-	Y (0.62)	Non-effector	-	-	-	4	Y	n4-15c20/21o80-101i113-136o156-179i186-203o	NA	NA	NA	NA	NA
RhcerR0301Chr03B00630-T1	Non-apoplastic	0.62	Y (0.707)	-	-	Cytoplasmic effector	-	-	-	0	Y	n7-18c23/24o	139	8.91	18.78	1	o4-23i
RhcerR0301Chr03B01080-T1	Apoplastic	0.57	-	-	Y (0.538)	Non-effector	-	-	Y (KRRS)	0	Y	n4-14c21/22o	187	ExpAA=23.35	21.48	1	i7-29o
RhcerR0301Chr03B01230-T1	Apoplastic	0.58	Y (0.508)	-	-	Cytoplasmic effector	-	-	-	0	Y	n12-23c28/29o	67	9.19	19.19	1	o10-29i
RhcerR0301Chr03B01310-T1	Non-apoplastic	0.63	-	-	Y (0.628)	Non-effector	Y (0.948 | 53-75)	-	-	1	0	o12-38i	184	ExpAA=21.29	21.29	1	i13-35o
RhcerR0301Chr03B01690-T1	Apoplastic	0.82	-	-	Y (0.844)	Non-effector	-	-	-	0	Y	n5-14c19/20o	279	ExpAA=3.81	3.75	0	o
RhcerR0301Chr03B01850-T1	Apoplastic	0.68	-	-	Y (0.634)	Non-effector	-	-	-	0	Y	n3-11c18/19o	186	ExpAA=20.94	13.72	0	o
RhcerR0301Chr03B01950-T1	Non-apoplastic	0.69	-	-	Y (0.867)	Non-effector	-	-	-	0	Y	n2-13c18/19o	258	ExpAA=0.10	0.1	0	o
RhcerR0301Chr03B02010-T1	Non-apoplastic	1	-	-	Y (0.752)	Non-effector	-	Y (0.982 | 63-83)	Y (SKKGKKRK)	1	0	o6-25i	225	9.24	19.23	1	o4-21i
RhcerR0301Chr03B02090-T1	Apoplastic	0.83	-	Y (0.871)	-	Apoplastic effector	-	-	-	0	0	o	250	ExpAA=7.30	7.26	0	o
RhcerR0301Chr03B02170-T1	Apoplastic	0.87	-	-	Y (0.527)	Non-effector	-	-	-	0	Y	n4-15c19/20o	351	0.28	10.26	0	o
RhcerR0301Chr03B02280-T1	Non-apoplastic	0.64	-	-	Y (0.609)	Non-effector	-	-	-	3	0	o6-29i86-105o111-134i	NA	NA	NA	NA	NA
RhcerR0301Chr03B02620-T1	Non-apoplastic	0.59	-	-	Y (0.701)	Non-effector	-	-	Y (RRYGPLNAKSDLCGKKVRI)	0	Y	n4-15c20/21o	310	ExpAA=0.31	0.31	0	o
RhcerR0301Chr03B02730-T1	Non-apoplastic	0.82	-	-	Y (0.985)	Non-effector	-	-	-	1	Y	n2-12c17/18o262-288i	507	ExpAA=23.98	1.38	1	o269-291i
RhcerR0301Chr03B02990-T1	Apoplastic	0.67	-	-	Y (0.558)	Non-effector	-	-	-	0	Y	n5-14c19/20o	146	ExpAA=0.95	0.94	0	o
RhcerR0301Chr03B03000-T1	Non-apoplastic	0.77	Y (0.659)	Y (0.519)	-	Cytoplasmic/apoplastic effector	-	-	-	0	Y	n4-14c19/20o	152	ExpAA=0.06	0.06	0	o
RhcerR0301Chr03B03010-T1	Non-apoplastic	0.97	-	-	Y (0.879)	Non-effector	-	Y (0.978 | 34-54)	Y (KRDLGHLGVRDLLRRDWK,RRMIWDQWFNKASRKVVR)	0	Y	n5-12c17/18o	518	ExpAA=0.95	0.95	0	o
RhcerR0301Chr03B03430-T1	Apoplastic	0.77	-	-	Y (0.687)	Non-effector	-	-	-	0	Y	n4-14c21/22o	450	ExpAA=6.38	6.37	0	o
RhcerR0301Chr03B03470-T1	Apoplastic	0.68	-	-	Y (0.629)	Non-effector	-	-	-	1	Y	n4-12c17/18o187-208i	209	ExpAA=26.85	13.01	0	o
RhcerR0301Chr03B03560-T1	Non-apoplastic	0.95	-	-	Y (0.875)	Non-effector	-	-	Y (RKATARGEAYRWRGR)	0	Y	n4-14c19/20o	798	ExpAA=0.01	0.01	0	o
RhcerR0301Chr03B03840-T1	Non-apoplastic	0.8	-	-	Y (0.859)	Non-effector	-	-	Y (PSAKRRL)	0	Y	n3-14c19/20o	399	ExpAA=0.60	0.59	0	o
RhcerR0301Chr03B03920-T1	Apoplastic	0.76	-	-	Y (0.543)	Non-effector	-	-	-	0	Y	n5-13c18/19o	494	0	0.97	0	o
RhcerR0301Chr03B04030-T1	Non-apoplastic	0.82	-	-	Y (0.682)	Non-effector	-	-	-	0	Y	n7-17c22/23o	167	ExpAA=0.09	0.09	0	o
RhcerR0301Chr03B04390-T1	Apoplastic	0.71	-	-	Y (0.65)	Non-effector	Y (0.966 | 87-108)	-	-	0	Y	n3-13c18/19o	151	ExpAA=20.86	1.98	0	o
RhcerR0301Chr03B04410-T1	Apoplastic	0.63	-	-	Y (0.77)	Non-effector	Y (0.953 | 44-64)	Y (0.966 | 51-72)	-	0	Y	n3-13c20/21o	150	2.14	0.41	0	o
RhcerR0301Chr03B04700-T1	Apoplastic	0.73	-	Y (0.528)	-	Apoplastic effector	-	-	-	4	Y	n10-25c33/34o83-103i115-132o144-163i170-198o	NA	NA	NA	NA	NA
RhcerR0301Chr03B04860-T1	Apoplastic	0.64	-	Y (0.62)	-	Apoplastic effector	-	-	-	0	Y	n6-16c21/22o	194	ExpAA=39.92	19.34	1	i7-26o
RhcerR0301Chr03B05050-T1	Apoplastic	0.64	-	-	Y (0.74)	Non-effector	-	-	Y (LGEV)	0	Y	n5-18c23/24o	523	ExpAA=0.38	0.3	0	o
RhcerR0301Chr03B05190-T1	Non-apoplastic	0.64	-	-	Y (0.774)	Non-effector	-	-	Y (KRGQCANLSIRKEWR)	0	Y	n6-17c25/26o	316	ExpAA=0.11	0.11	0	o
RhcerR0301Chr03B05200-T1	Apoplastic	0.57	-	-	Y (0.842)	Non-effector	-	-	-	0	Y	n3-13c17/18o	305	ExpAA=0.27	0.26	0	o
RhcerR0301Chr03B05210-T1	Apoplastic	0.7	-	-	Y (0.682)	Non-effector	-	-	-	0	Y	n3-11c17/18o	305	ExpAA=0.17	0.15	0	o
RhcerR0301Chr03B05380-T1	Apoplastic	0.7	-	-	Y (0.596)	Non-effector	-	-	-	0	Y	n4-15c21/22o	141	6.47	16.47	1	o4-22i
RhcerR0301Chr03B05470-T1	Non-apoplastic	1	-	-	Y (0.985)	Non-effector	Y (0.993 | 39-62)	Y (0.997 | 69-90)	Y (RRRK,PFEKRKN)	0	Y	n7-20c25/26o	508	ExpAA=22.69	17.44	1	i7-29o
RhcerR0301Chr03B05580-T1	Apoplastic	0.63	-	-	Y (0.876)	Non-effector	-	-	-	0	Y	n4-15c20/21o	846	ExpAA=3.19	2.8	0	o
RhcerR0301Chr03B05850-T1	Apoplastic	0.78	-	Y (0.613)	-	Apoplastic effector	-	-	-	0	Y	n7-18c23/24o	147	2.76	12.73	0	o
RhcerR0301Chr03B05860-T1	Apoplastic	0.76	-	Y (0.714)	-	Apoplastic effector	-	-	-	0	Y	n7-18c23/24o	147	5.57	15.44	1	i7-26o
RhcerR0301Chr03B05930-T1	Non-apoplastic	0.85	-	-	Y (0.66)	Non-effector	-	-	-	2	0	o18-41i53-75o	76	ExpAA=35.48	21.43	1	o53-75i
RhcerR0301Chr03B06820-T1	Non-apoplastic	0.78	-	-	Y (0.934)	Non-effector	-	-	-	0	Y	n7-17c21/22o	362	9.19	19.17	1	i7-24o
RhcerR0301Chr03B06880-T1	Non-apoplastic	0.81	-	-	Y (0.964)	Non-effector	-	Y (0.984 | 57-77)	-	0	Y	n10-21c27/28o	317	ExpAA=28.40	15.89	0	o
RhcerR0301Chr03B06910-T1	Non-apoplastic	0.52	-	-	Y (0.564)	Non-effector	-	-	-	3	Y	n12-23c31/32o169-189i196-220o247-267i	NA	NA	NA	NA	NA
RhcerR0301Chr03B06930-T1	Apoplastic	0.89	-	-	Y (0.616)	Non-effector	-	-	-	1	Y	n3-14c19/20o527-552i	553	ExpAA=40.54	0.07	1	o530-552i
RhcerR0301Chr03B07260-T1	Non-apoplastic	0.79	-	-	Y (0.943)	Non-effector	-	-	-	4	Y	n5-16c28/29o174-195i207-226o254-274i286-306o	NA	NA	NA	NA	NA
RhcerR0301Chr03B07400-T1	Non-apoplastic	0.74	-	-	Y (0.88)	Non-effector	-	-	Y (KARRR)	0	Y	n4-15c20/21o	270	6.66	16.66	1	i5-27o
RhcerR0301Chr03B07480-T1	Non-apoplastic	0.77	Y (0.554)	-	-	Cytoplasmic effector	-	-	Y (PDHKRRV)	0	Y	n8-19c24/25o	84	5.62	15.62	1	o5-22i
RhcerR0301Chr03B07600-T1	Apoplastic	0.68	-	-	Y (0.531)	Non-effector	-	-	-	0	Y	n4-15c20/21o	285	0.64	1.63	0	o
RhcerR0301Chr03B07780-T1	Non-apoplastic	0.62	-	-	Y (0.569)	Non-effector	-	-	-	0	Y	n5-14c19/20o	95	ExpAA=0.09	0.02	0	o
RhcerR0301Chr03B08210-T1	Apoplastic	0.77	-	-	Y (0.635)	Non-effector	-	-	-	1	Y	n3-13c18/19o366-383i	384	1.42	7.46	0	o
RhcerR0301Chr03B08600-T1	Apoplastic	0.89	-	-	Y (0.672)	Non-effector	-	-	-	0	Y	n2-12c19/20o	449	ExpAA=3.77	3.77	0	o
RhcerR0301Chr03B09100-T1	Apoplastic	0.76	-	-	Y (0.683)	Non-effector	-	Y (0.982 | 24-44)	-	0	Y	n2-13c19/20o	333	8.7	17.8	1	i7-26o
RhcerR0301Chr03B09140-T1	Apoplastic	0.92	-	-	Y (0.751)	Non-effector	-	-	-	0	Y	n7-15c20/21o	391	2.79	12.78	1	i7-24o
RhcerR0301Chr03B09530-T1	Apoplastic	0.86	-	Y (0.65)	-	Apoplastic effector	-	-	-	0	Y	n5-13c18/19o	247	ExpAA=4.76	4.25	0	o
RhcerR0301Chr03B09660-T1	Apoplastic	0.67	-	Y (0.697)	-	Apoplastic effector	-	-	-	0	Y	n3-14c19/20o	255	0.19	0.8	0	o
RhcerR0301Chr03B10030-T1	Apoplastic	0.72	-	-	Y (0.691)	Non-effector	-	-	-	0	Y	n4-12c17/18o	493	0.47	1.26	0	o
RhcerR0301Chr03B10070-T1	Apoplastic	0.57	-	-	Y (0.899)	Non-effector	-	-	-	1	Y	n2-13c19/20o251-276i	451	ExpAA=23.92	0.05	1	o254-276i
RhcerR0301Chr03B10880-T1	Apoplastic	0.77	-	-	Y (0.875)	Non-effector	-	-	Y (KRRP)	1	Y	n10-20c25/26o645-663i	664	ExpAA=23.72	1.07	1	o641-663i
RhcerR0301Chr03B11310-T1	Apoplastic	0.83	-	-	Y (0.509)	Non-effector	-	-	-	0	Y	n4-14c19/20o	328	ExpAA=0.29	0.28	0	o
RhcerR0301Chr03B11340-T1	Apoplastic	0.84	-	Y (0.528)	-	Apoplastic effector	-	-	-	0	Y	n2-13c18/19o	422	ExpAA=0.57	0.56	0	o
RhcerR0301Chr03B11520-T1	Apoplastic	0.6	-	-	Y (0.954)	Non-effector	-	-	-	1	Y	n7-18c23/24o647-671i	NA	NA	NA	NA	NA
RhcerR0301Chr03B11850-T1	Apoplastic	0.63	-	-	Y (0.698)	Non-effector	Y (0.981 | 49-81)	Y (0.99 | 29-65)	-	0	Y	n3-10c15/16o	371	ExpAA=30.75	18.88	0	o
RhcerR0301Chr03B11850-T2	Apoplastic	0.69	-	-	Y (0.626)	Non-effector	Y (0.981 | 49-81)	Y (0.99 | 29-65)	-	0	Y	n3-10c15/16o	266	ExpAA=32.44	20.26	0	o
RhcerR0301Chr03B11890-T1	Non-apoplastic	0.63	-	-	Y (0.948)	Non-effector	-	-	Y (GKKK,KREDYSTFFDGLKKRGY)	1	Y	n4-15c20/21o413-436i	449	ExpAA=27.53	4.33	1	o414-436i
RhcerR0301Chr03B12220-T1	Apoplastic	0.84	-	-	Y (0.935)	Non-effector	Y (1.0 | 115-139)	-	Y (RKHERGAFGLGCGGRRRKE)	1	Y	n3-15c19/20o634-656i	1027	ExpAA=23.14	0.98	1	o634-656i
RhcerR0301Chr03B12330-T1	Non-apoplastic	0.89	-	-	Y (0.988)	Non-effector	-	-	-	8	Y	n5-13c18/19o151-173i223-243o263-284i305-323o343-365i372-392o404-419i580-599o	NA	NA	NA	NA	NA
RhcerR0301Chr03B12370-T1	Non-apoplastic	0.5	-	-	Y (0.693)	Non-effector	-	-	-	0	Y	n6-14c19/20o	224	ExpAA=2.43	1.76	0	o
RhcerR0301Chr03B12390-T1	Non-apoplastic	0.66	-	-	Y (0.656)	Non-effector	-	-	-	3	Y	n10-21c26/27o86-107i119-142o162-186i	NA	NA	NA	NA	NA
RhcerR0301Chr03B12410-T1	Non-apoplastic	0.53	-	-	Y (0.62)	Non-effector	-	-	-	4	Y	n4-15c20/21o80-101i113-136o156-179i186-203o	NA	NA	NA	NA	NA
RhcerR0301Chr04A00200-T1	Apoplastic	0.92	-	Y (0.57)	-	Apoplastic effector	Y (0.966 | 52-87)	-	-	0	Y	n4-14c19/20o	609	0.79	1.12	0	o
RhcerR0301Chr04A00430-T1	Apoplastic	0.66	-	-	Y (0.959)	Non-effector	-	-	Y (KKRP)	0	Y	n6-16c21/22o	568	ExpAA=2.68	2.6	0	o
RhcerR0301Chr04A00560-T1	Apoplastic	0.93	-	Y (0.663)	-	Apoplastic effector	-	-	-	0	Y	n3-14c19/20o	363	0.01	0.09	0	o
RhcerR0301Chr04A00640-T1	Apoplastic	0.91	-	Y (0.639)	-	Apoplastic effector	-	-	-	0	Y	n4-14c19/20o	362	ExpAA=0.60	0.59	0	o
RhcerR0301Chr04A01060-T1	Non-apoplastic	0.52	-	-	Y (0.751)	Non-effector	-	-	-	0	Y	n6-15c20/21o	361	ExpAA=0.30	0.29	0	o
RhcerR0301Chr04A01200-T1	Non-apoplastic	0.67	-	-	Y (0.917)	Non-effector	-	Y (0.803 | 45-80)	-	0	Y	n3-14c20/21o	354	0.76	1.75	0	o
RhcerR0301Chr04A01240-T1	Apoplastic	0.78	-	-	Y (0.547)	Non-effector	-	-	Y (EKRHAAVPQHKKKAAAV)	0	Y	n3-14c22/23o	307	3.58	13.55	0	o
RhcerR0301Chr04A01270-T1	Non-apoplastic	0.55	-	-	Y (0.852)	Non-effector	-	-	-	0	Y	n3-14c19/20o	380	ExpAA=0.91	0.91	0	o
RhcerR0301Chr04A01710-T1	Non-apoplastic	0.57	-	-	Y (0.727)	Non-effector	Y (0.992 | 117-152)	-	-	0	Y	n4-14c20/21o	278	ExpAA=0.01	0	0	o
RhcerR0301Chr04A02390-T1	Non-apoplastic	0.58	-	-	Y (0.848)	Non-effector	-	-	-	0	Y	n6-14c19/20o	446	ExpAA=2.46	2.43	0	o
RhcerR0301Chr04A02770-T1	Apoplastic	0.56	-	-	Y (0.547)	Non-effector	-	-	-	0	Y	n2-13c18/19o	416	ExpAA=0.10	0.1	0	o
RhcerR0301Chr04A03060-T1	Non-apoplastic	0.85	-	-	Y (0.752)	Non-effector	-	-	-	1	Y	n3-13c18/19o203-222i	243	5.55	0.01	0	o
RhcerR0301Chr04A03090-T1	Apoplastic	0.82	-	-	Y (0.555)	Non-effector	-	-	-	0	Y	n4-13c17/18o	282	ExpAA=5.99	5.83	0	o
RhcerR0301Chr04A03110-T1	Apoplastic	0.76	-	Y (0.508)	-	Apoplastic effector	-	-	-	1	Y	n2-13c18/19o308-333i	334	ExpAA=21.17	0.34	1	o309-331i
RhcerR0301Chr04A03250-T1	Apoplastic	0.73	-	-	Y (0.626)	Non-effector	-	-	-	0	Y	n5-15c20/21o	246	1.85	11.84	0	o
RhcerR0301Chr04A03360-T1	Apoplastic	0.7	-	-	Y (0.815)	Non-effector	-	-	-	1	Y	n3-14c19/20o193-213i	471	ExpAA=32.93	0.33	1	o191-213i
RhcerR0301Chr04A03570-T1	Non-apoplastic	0.5	-	Y (0.585)	-	Apoplastic effector	-	-	Y (KVKK,APGARKRKVSGKR,RKDGLSSGDESAPGARKRK)	1	Y	n3-14c19/20o154-175i	247	ExpAA=23.63	0.73	1	o153-175i
RhcerR0301Chr04A03740-T1	Apoplastic	0.82	-	-	Y (0.561)	Non-effector	-	-	-	1	Y	n6-16c20/21o190-211i	212	ExpAA=20.63	2.04	1	o189-211i
RhcerR0301Chr04A03870-T1	Apoplastic	0.74	-	-	Y (0.606)	Non-effector	-	-	Y (KRYRTWFGPYEKKRWNK)	0	Y	n3-14c19/20o	406	0.14	1.13	0	o
RhcerR0301Chr04A04290-T1	Non-apoplastic	0.51	-	-	Y (0.844)	Non-effector	-	-	Y (RRSKRRAEIEARLRASKRGASATRSSRPSQSRPRSHASP)	1	Y	n9-19c24/25o197-220i	324	ExpAA=30.80	7.11	1	o198-220i
RhcerR0301Chr04A05030-T1	Apoplastic	0.56	-	-	Y (0.846)	Non-effector	-	-	-	0	Y	n3-16c24/25o	581	ExpAA=21.36	19.23	1	i7-29o
RhcerR0301Chr04A05150-T1	Non-apoplastic	0.91	-	-	Y (0.542)	Non-effector	-	-	-	0	Y	n6-17c22/23o	375	8.86	18.86	1	i5-22o
RhcerR0301Chr04A05280-T1	Apoplastic	0.75	-	Y (0.614)	-	Apoplastic effector	Y (0.917 | 57-104)	-	-	1	Y	n9-16c21/22o180-200i	201	ExpAA=27.24	10.36	0	o
RhcerR0301Chr04A05290-T1	Apoplastic	0.67	-	-	Y (0.742)	Non-effector	-	-	-	0	Y	n7-18c23/24o	203	ExpAA=24.91	17.62	1	i7-29o
RhcerR0301Chr04A05490-T1	Non-apoplastic	0.64	-	-	Y (0.78)	Non-effector	-	-	-	0	Y	n9-20c27/28o	124	ExpAA=8.18	8.1	0	o
RhcerR0301Chr04A05620-T1	Non-apoplastic	0.65	-	-	Y (0.93)	Non-effector	-	-	-	0	Y	n2-13c18/19o	433	ExpAA=9.71	9.7	0	o
RhcerR0301Chr04A05630-T1	Apoplastic	0.63	-	-	Y (0.67)	Non-effector	-	-	-	0	Y	n7-18c23/24o	540	ExpAA=0.72	0.62	0	o
RhcerR0301Chr04A05880-T1	Non-apoplastic	0.53	-	Y (0.635)	-	Apoplastic effector	-	-	-	0	Y	n7-18c23/24o	133	8.18	18.17	1	o4-26i
RhcerR0301Chr04A05890-T1	Apoplastic	0.73	-	Y (0.577)	-	Apoplastic effector	-	-	-	0	Y	n7-18c23/24o	213	ExpAA=4.39	0.8	0	o
RhcerR0301Chr04A06160-T1	Apoplastic	0.74	-	-	Y (0.613)	Non-effector	-	-	-	0	Y	n6-16c21/22o	336	0.28	1.28	0	o
RhcerR0301Chr04A06240-T1	Apoplastic	0.87	-	Y (0.53)	-	Apoplastic effector	-	-	-	0	Y	n6-14c19/20o	435	4.49	14.36	1	i7-24o
RhcerR0301Chr04A06250-T1	Apoplastic	0.6	-	-	Y (0.662)	Non-effector	Y (0.944 | 21-58)	-	Y (RPKKNKIKRSPRAYKESLSRHRRSRRAF)	0	Y	n5-15c20/21o	447	ExpAA=0.94	0.93	0	o
RhcerR0301Chr04A06300-T1	Apoplastic	0.74	-	-	Y (0.763)	Non-effector	-	-	-	0	Y	n3-12c17/18o	536	9.34	11.91	0	o
RhcerR0301Chr04A06320-T1	Non-apoplastic	0.55	-	-	Y (0.671)	Non-effector	-	-	-	2	0	o6-24i36-54o	NA	NA	NA	NA	NA
RhcerR0301Chr04A06600-T1	Non-apoplastic	0.86	-	-	Y (0.987)	Non-effector	-	Y (0.972 | 21-44)	Y (RKRR)	1	0	o6-25i	537	ExpAA=25.61	21.82	1	i5-24o
RhcerR0301Chr04A06620-T1	Non-apoplastic	0.85	-	-	Y (0.987)	Non-effector	-	Y (0.995 | 21-41)	Y (RKRR)	0	Y	n5-15c19/20o	552	ExpAA=21.18	20.07	1	i5-24o
RhcerR0301Chr04A06630-T1	Non-apoplastic	0.94	-	-	Y (0.987)	Non-effector	-	Y (0.996 | 22-45)	Y (KRHR,RKRR)	0	Y	n4-14c18/19o	551	ExpAA=22.88	19.85	1	i5-26o
RhcerR0301Chr04A06760-T1	Non-apoplastic	0.85	-	-	Y (0.976)	Non-effector	-	Y (0.898 | 55-75)	Y (RPRR)	3	Y	n12-24c28/29o44-66i78-99o119-144i	NA	NA	NA	NA	NA
RhcerR0301Chr04A06810-T1	Apoplastic	0.7	-	Y (0.802)	-	Apoplastic effector	-	-	-	0	Y	n4-15c19/20o	152	ExpAA=0.16	0.11	0	o
RhcerR0301Chr04A06940-T1	Non-apoplastic	0.65	-	-	Y (0.549)	Non-effector	-	-	-	0	Y	n3-14c22/23o	100	ExpAA=3.09	3.09	0	o
RhcerR0301Chr04A06960-T1	Non-apoplastic	0.55	-	-	Y (0.604)	Non-effector	-	-	-	0	Y	n4-15c22/23o	80	ExpAA=8.10	8.1	0	o
RhcerR0301Chr04A07120-T1	Non-apoplastic	0.53	-	-	Y (0.923)	Non-effector	Y (0.997 | 22-59)	-	-	1	Y	n3-14c19/20o208-233i	676	ExpAA=25.81	0.04	1	o211-233i
RhcerR0301Chr04A07140-T1	Apoplastic	0.8	-	-	Y (0.776)	Non-effector	-	-	-	1	Y	n3-14c19/20o644-665i	666	ExpAA=24.71	3.03	1	o643-665i
RhcerR0301Chr04A07150-T1	Apoplastic	0.85	-	-	Y (0.56)	Non-effector	-	-	-	0	Y	n4-15c20/21o	308	ExpAA=8.18	8.04	0	o
RhcerR0301Chr04A07320-T1	Apoplastic	0.89	-	-	Y (0.842)	Non-effector	-	-	-	0	Y	n3-11c16/17o	582	0.12	0.82	0	o
RhcerR0301Chr04A07370-T1	Apoplastic	0.57	-	-	Y (0.675)	Non-effector	-	-	-	0	Y	n4-13c18/19o	386	ExpAA=6.76	6.5	0	o
RhcerR0301Chr04A07470-T1	Apoplastic	0.76	-	-	Y (0.821)	Non-effector	-	-	-	0	Y	n4-14c19/20o	512	ExpAA=0.24	0.01	0	o
RhcerR0301Chr04A07480-T1	Non-apoplastic	0.81	Y (0.535)	-	-	Cytoplasmic effector	-	-	Y (KRSR)	1	Y	n7-18c26/27o228-252i	388	ExpAA=22.80	0.02	1	o228-250i
RhcerR0301Chr04A07790-T1	Non-apoplastic	0.52	-	-	Y (0.867)	Non-effector	-	-	-	0	Y	n11-22c27/28o	551	ExpAA=20.30	19.94	1	i5-27o
RhcerR0301Chr04A07810-T1	Apoplastic	0.74	-	-	Y (0.709)	Non-effector	Y (0.745 | 34-85)	-	-	0	Y	n5-13c17/18o	343	0.61	1.43	0	o
RhcerR0301Chr04A07850-T1	Non-apoplastic	0.62	-	-	Y (0.578)	Non-effector	-	-	-	2	0	i25-44o178-197i	NA	NA	NA	NA	NA
RhcerR0301Chr04A07890-T1	Apoplastic	0.59	-	-	Y (0.544)	Non-effector	-	-	-	0	Y	n3-14c18/19o	112	ExpAA=0.12	0.12	0	o
RhcerR0301Chr04A07930-T1	Non-apoplastic	0.51	-	Y (0.545)	-	Apoplastic effector	-	-	-	0	Y	n3-14c22/23o	218	1.4	10.46	0	o
RhcerR0301Chr04A07950-T1	Apoplastic	0.71	-	Y (0.57)	-	Apoplastic effector	-	-	-	0	Y	n3-10c15/16o	230	ExpAA=5.22	3.84	0	o
RhcerR0301Chr04A07970-T1	Apoplastic	0.63	-	Y (0.666)	-	Apoplastic effector	-	-	-	0	Y	n3-14c22/23o	228	ExpAA=4.18	3.65	0	o
RhcerR0301Chr04A08080-T1	Apoplastic	0.58	-	Y (0.52)	-	Apoplastic effector	-	-	Y (KRVK)	0	Y	n4-15c19/20o	177	ExpAA=2.97	2.94	0	o
RhcerR0301Chr04A08120-T1	Non-apoplastic	0.96	Y (0.517)	-	-	Cytoplasmic effector	-	Y (0.992 | 32-73)	Y (RRRR)	1	Y	n4-14c21/22o45-68i	NA	NA	NA	NA	NA
RhcerR0301Chr04A08130-T1	Non-apoplastic	0.54	Y (0.508)	-	-	Cytoplasmic effector	Y (0.851 | 54-95)	Y (0.999 | 65-85)	Y (RRRR)	1	Y	n8-19c26/27o50-70i	NA	NA	NA	NA	NA
RhcerR0301Chr04A08310-T1	Apoplastic	0.85	-	-	Y (0.503)	Non-effector	-	-	-	0	Y	n9-20c25/26o	348	ExpAA=2.29	0.17	0	o
RhcerR0301Chr04A08730-T1	Apoplastic	0.73	-	-	Y (0.775)	Non-effector	-	-	-	0	Y	n5-15c20/21o	625	ExpAA=5.98	5.87	0	o
RhcerR0301Chr04A08940-T1	Apoplastic	0.84	-	Y (0.62)	-	Apoplastic effector	Y (0.973 | 95-117)	-	-	0	Y	n4-14c19/20o	199	ExpAA=0.44	0.2	0	o
RhcerR0301Chr04A09020-T1	Apoplastic	0.78	-	-	Y (0.758)	Non-effector	-	-	Y (KRALNVVKSFEKKRMLK)	0	Y	n6-17c22/23o	282	ExpAA=8.01	8	0	o
RhcerR0301Chr04A09030-T1	Non-apoplastic	0.69	-	-	Y (0.521)	Non-effector	-	-	-	0	Y	n5-16c21/22o	173	7.73	14.7	0	o
RhcerR0301Chr04A09040-T1	Apoplastic	0.72	-	-	Y (0.753)	Non-effector	-	-	Y (RRALNVVKSFEKKRMLK)	0	Y	n6-17c22/23o	279	ExpAA=9.43	9.42	0	o
RhcerR0301Chr04A09070-T1	Apoplastic	0.73	-	-	Y (0.664)	Non-effector	-	-	Y (KRALGVVKSFEKKRMLK)	0	Y	n6-17c22/23o	279	0.84	10.83	0	o
RhcerR0301Chr04A09270-T1	Apoplastic	0.82	-	-	Y (0.857)	Non-effector	-	Y (0.992 | 49-69)	-	0	Y	n5-16c21/22o	599	ExpAA=0.42	0.41	0	o
RhcerR0301Chr04A09330-T1	Non-apoplastic	0.6	-	-	Y (0.943)	Non-effector	-	-	-	1	Y	n4-14c19/20o284-304i	305	4.28	0.06	0	o
RhcerR0301Chr04A09340-T1	Apoplastic	0.7	-	-	Y (0.796)	Non-effector	-	-	Y (KRALNVVKSFEKKRMLK)	0	Y	n6-17c22/23o	279	4.02	13.97	0	o
RhcerR0301Chr04A09790-T1	Apoplastic	0.65	-	-	Y (0.93)	Non-effector	Y (0.929 | 27-60)	-	Y (LGEV,KKAFFGGHYDRLLKIKRE)	0	Y	n8-19c24/25o	559	ExpAA=0.74	0.04	0	o
RhcerR0301Chr04A10140-T1	Apoplastic	0.58	-	Y (0.768)	-	Apoplastic effector	-	-	-	0	Y	n3-14c19/20o	182	ExpAA=0.13	0.09	0	o
RhcerR0301Chr04B00080-T1	Apoplastic	0.94	-	Y (0.599)	-	Apoplastic effector	Y (0.966 | 52-87)	-	-	0	Y	n4-14c19/20o	497	0.88	1.17	0	o
RhcerR0301Chr04B00170-T1	Apoplastic	0.65	-	-	Y (0.743)	Non-effector	-	-	-	0	Y	n5-15c20/21o	524	ExpAA=6.30	5.49	0	o
RhcerR0301Chr04B00170-T2	Apoplastic	0.69	-	-	Y (0.818)	Non-effector	-	-	-	0	Y	n5-15c20/21o	564	ExpAA=5.99	5.49	0	o
RhcerR0301Chr04B00340-T1	Apoplastic	0.63	-	-	Y (0.958)	Non-effector	-	-	Y (KKRP)	0	Y	n6-16c21/22o	527	ExpAA=2.85	2.61	0	o
RhcerR0301Chr04B00440-T1	Apoplastic	0.91	-	Y (0.665)	-	Apoplastic effector	-	-	-	0	Y	n3-14c19/20o	363	ExpAA=0.36	0.03	0	o
RhcerR0301Chr04B00670-T1	Non-apoplastic	0.97	-	-	Y (0.958)	Non-effector	-	-	-	0	Y	n4-15c19/20o	412	ExpAA=22.22	21.5	1	i5-27o
RhcerR0301Chr04B01060-T1	Non-apoplastic	0.51	-	-	Y (0.757)	Non-effector	-	-	-	0	Y	n6-15c20/21o	361	ExpAA=0.29	0.29	0	o
RhcerR0301Chr04B01200-T1	Non-apoplastic	0.67	-	-	Y (0.917)	Non-effector	-	-	-	0	Y	n3-14c20/21o	354	0.76	1.75	0	o
RhcerR0301Chr04B01240-T1	Apoplastic	0.78	-	-	Y (0.547)	Non-effector	-	-	Y (EKRHAAVPQHKKKAAAV)	0	Y	n3-14c22/23o	307	3.58	13.55	0	o
RhcerR0301Chr04B01270-T1	Non-apoplastic	0.65	-	-	Y (0.854)	Non-effector	-	-	-	0	Y	n3-14c19/20o	748	0.89	1.74	0	o
RhcerR0301Chr04B01460-T1	Apoplastic	0.85	-	Y (0.567)	-	Apoplastic effector	-	Y (0.994 | 33-60)	-	0	Y	n7-18c22/23o	407	ExpAA=5.49	5.33	0	o
RhcerR0301Chr04B01680-T1	Non-apoplastic	0.57	-	-	Y (0.727)	Non-effector	Y (0.992 | 117-152)	-	-	0	Y	n4-14c20/21o	278	ExpAA=0.01	0	0	o
RhcerR0301Chr04B01710-T1	Non-apoplastic	0.96	-	-	Y (0.982)	Non-effector	-	-	-	0	Y	n8-21c25/26o	478	ExpAA=7.35	7.32	0	o
RhcerR0301Chr04B02400-T1	Non-apoplastic	0.52	-	-	Y (0.834)	Non-effector	-	-	-	0	Y	n6-14c19/20o	446	ExpAA=2.45	2.42	0	o
RhcerR0301Chr04B02530-T1	Apoplastic	0.76	-	-	Y (0.555)	Non-effector	-	-	-	0	Y	n3-11c16/17o	293	8.81	17.68	0	o
RhcerR0301Chr04B03020-T1	Non-apoplastic	0.85	-	-	Y (0.752)	Non-effector	-	-	-	1	Y	n3-13c18/19o203-222i	243	5.55	0.01	0	o
RhcerR0301Chr04B03050-T1	Apoplastic	0.79	-	-	Y (0.684)	Non-effector	-	-	-	0	Y	n4-11c16/17o	394	0.66	1.61	0	o
RhcerR0301Chr04B03060-T1	Apoplastic	0.76	-	Y (0.513)	-	Apoplastic effector	-	-	-	1	Y	n2-13c18/19o308-333i	334	ExpAA=21.10	0.33	1	o309-331i
RhcerR0301Chr04B03200-T1	Apoplastic	0.73	-	-	Y (0.626)	Non-effector	-	-	-	0	Y	n5-15c20/21o	246	1.85	11.84	0	o
RhcerR0301Chr04B03320-T1	Apoplastic	0.7	-	-	Y (0.815)	Non-effector	-	-	-	1	Y	n3-14c19/20o193-213i	471	ExpAA=32.93	0.33	1	o191-213i
RhcerR0301Chr04B03520-T1	Non-apoplastic	0.5	-	Y (0.628)	-	Apoplastic effector	-	-	Y (KVKK,APGARKRKVSGKR,RKDGLSSGDESAPGARKRK)	1	Y	n3-14c19/20o154-175i	247	ExpAA=23.73	0.74	1	o153-175i
RhcerR0301Chr04B03680-T1	Apoplastic	0.82	-	-	Y (0.561)	Non-effector	-	-	-	1	Y	n6-16c20/21o190-211i	212	ExpAA=20.63	2.04	1	o189-211i
RhcerR0301Chr04B03810-T1	Apoplastic	0.74	-	-	Y (0.606)	Non-effector	-	-	Y (KRYRTWFGPYEKKRWNK)	0	Y	n3-14c19/20o	406	0.14	1.13	0	o
RhcerR0301Chr04B04270-T1	Non-apoplastic	0.51	-	-	Y (0.844)	Non-effector	-	-	Y (RRSKRRAEIEARLRASKRGASATRSSRPSQSRPRSHASP)	1	Y	n9-19c24/25o197-220i	324	ExpAA=30.80	7.11	1	o198-220i
RhcerR0301Chr04B04970-T1	Non-apoplastic	0.53	-	-	Y (0.851)	Non-effector	-	-	-	0	Y	n3-16c24/25o	581	ExpAA=21.36	19.23	1	i7-29o
RhcerR0301Chr04B05080-T1	Non-apoplastic	0.91	-	-	Y (0.542)	Non-effector	-	-	-	0	Y	n6-17c22/23o	375	8.86	18.86	1	i5-22o
RhcerR0301Chr04B05210-T1	Apoplastic	0.75	-	Y (0.614)	-	Apoplastic effector	Y (0.917 | 57-104)	-	-	1	Y	n9-16c21/22o180-200i	201	ExpAA=27.24	10.36	0	o
RhcerR0301Chr04B05220-T1	Apoplastic	0.67	-	-	Y (0.742)	Non-effector	-	-	-	0	Y	n7-18c23/24o	203	ExpAA=24.91	17.62	1	i7-29o
RhcerR0301Chr04B05440-T1	Non-apoplastic	0.64	-	-	Y (0.78)	Non-effector	-	-	-	0	Y	n9-20c27/28o	124	ExpAA=8.18	8.1	0	o
RhcerR0301Chr04B05580-T1	Non-apoplastic	0.64	-	-	Y (0.891)	Non-effector	-	-	-	0	Y	n2-13c18/19o	433	ExpAA=9.71	9.7	0	o
RhcerR0301Chr04B05600-T1	Apoplastic	0.63	-	-	Y (0.67)	Non-effector	-	-	-	0	Y	n7-18c23/24o	540	ExpAA=0.72	0.62	0	o
RhcerR0301Chr04B05840-T1	Non-apoplastic	0.52	-	Y (0.602)	-	Apoplastic effector	-	-	-	0	Y	n7-18c23/24o	133	8.17	18.17	1	o4-26i
RhcerR0301Chr04B05850-T1	Apoplastic	0.71	-	Y (0.616)	-	Apoplastic effector	-	-	-	0	Y	n7-18c23/24o	213	ExpAA=5.17	0.83	0	o
RhcerR0301Chr04B06130-T1	Apoplastic	0.8	-	-	Y (0.656)	Non-effector	-	-	-	0	Y	n6-16c21/22o	376	0.29	1.27	0	o
RhcerR0301Chr04B06210-T1	Apoplastic	0.87	-	Y (0.53)	-	Apoplastic effector	-	-	-	0	Y	n6-14c19/20o	435	4.49	14.36	1	i7-24o
RhcerR0301Chr04B06230-T1	Apoplastic	0.6	-	-	Y (0.662)	Non-effector	Y (0.944 | 21-58)	-	Y (RPKKNKIKRSPRAYKESLSRHRRSRRAF)	0	Y	n5-15c20/21o	447	ExpAA=0.94	0.93	0	o
RhcerR0301Chr04B06280-T1	Apoplastic	0.74	-	-	Y (0.855)	Non-effector	-	-	-	0	Y	n3-12c17/18o	554	ExpAA=8.95	8.76	0	o
RhcerR0301Chr04B06300-T1	Non-apoplastic	0.55	-	-	Y (0.671)	Non-effector	-	-	-	2	0	o6-24i36-54o	NA	NA	NA	NA	NA
RhcerR0301Chr04B06560-T1	Non-apoplastic	0.85	-	-	Y (0.987)	Non-effector	-	Y (0.972 | 21-44)	Y (RKRR)	2	0	o6-25i311-336o	536	ExpAA=32.91	21.29	1	i5-24o
RhcerR0301Chr04B06580-T1	Non-apoplastic	0.85	-	-	Y (0.987)	Non-effector	-	Y (0.995 | 21-41)	Y (RKRR)	0	Y	n5-15c19/20o	552	ExpAA=21.18	20.07	1	i5-24o
RhcerR0301Chr04B06590-T1	Non-apoplastic	0.94	-	-	Y (0.985)	Non-effector	-	Y (0.996 | 22-45)	Y (KRHR)	0	Y	n4-14c18/19o	383	ExpAA=32.99	22.09	1	o4-26i
RhcerR0301Chr04B06630-T1	Non-apoplastic	0.89	-	-	Y (0.761)	Non-effector	-	-	-	0	Y	n3-13c17/18o	245	ExpAA=0.03	0.03	0	o
RhcerR0301Chr04B06720-T1	Non-apoplastic	0.81	-	-	Y (0.976)	Non-effector	-	Y (0.898 | 55-75)	Y (RPRR)	3	Y	n12-24c28/29o44-66i78-99o119-144i	NA	NA	NA	NA	NA
RhcerR0301Chr04B06760-T1	Apoplastic	0.7	-	Y (0.802)	-	Apoplastic effector	-	-	-	0	Y	n4-15c19/20o	152	ExpAA=0.16	0.11	0	o
RhcerR0301Chr04B06890-T1	Non-apoplastic	0.65	-	-	Y (0.549)	Non-effector	-	-	-	0	Y	n3-14c22/23o	100	ExpAA=3.09	3.09	0	o
RhcerR0301Chr04B06910-T1	Non-apoplastic	0.55	-	-	Y (0.604)	Non-effector	-	-	-	0	Y	n4-15c22/23o	80	ExpAA=8.10	8.1	0	o
RhcerR0301Chr04B07100-T1	Apoplastic	0.81	-	-	Y (0.777)	Non-effector	-	-	-	1	Y	n3-14c19/20o644-665i	666	ExpAA=24.72	3.03	1	o643-665i
RhcerR0301Chr04B07110-T1	Apoplastic	0.82	-	-	Y (0.566)	Non-effector	-	-	-	0	Y	n4-15c20/21o	308	ExpAA=6.86	6.7	0	o
RhcerR0301Chr04B07280-T1	Apoplastic	0.88	-	-	Y (0.841)	Non-effector	-	-	-	0	Y	n3-11c16/17o	582	0.12	0.82	0	o
RhcerR0301Chr04B07330-T1	Apoplastic	0.58	-	-	Y (0.709)	Non-effector	-	-	-	0	Y	n4-13c18/19o	386	ExpAA=6.76	6.5	0	o
RhcerR0301Chr04B07430-T1	Apoplastic	0.77	-	-	Y (0.822)	Non-effector	-	-	-	0	Y	n4-14c19/20o	512	ExpAA=0.34	0.12	0	o
RhcerR0301Chr04B07440-T1	Non-apoplastic	0.79	Y (0.523)	-	-	Cytoplasmic effector	-	-	Y (KRSR)	1	Y	n7-18c26/27o228-252i	388	ExpAA=22.80	0.02	1	o228-250i
RhcerR0301Chr04B07760-T1	Non-apoplastic	0.52	-	-	Y (0.873)	Non-effector	-	-	-	0	Y	n11-22c27/28o	551	ExpAA=20.30	19.94	1	i5-27o
RhcerR0301Chr04B07780-T1	Apoplastic	0.78	-	-	Y (0.717)	Non-effector	Y (0.745 | 34-85)	-	-	1	Y	n5-13c17/18o366-388i	389	ExpAA=24.74	2.99	1	o366-388i
RhcerR0301Chr04B07890-T1	Apoplastic	0.59	-	-	Y (0.544)	Non-effector	-	-	-	0	Y	n3-14c18/19o	112	ExpAA=0.12	0.12	0	o
RhcerR0301Chr04B07940-T1	Apoplastic	0.71	-	Y (0.57)	-	Apoplastic effector	-	-	-	0	Y	n3-10c15/16o	230	ExpAA=5.22	3.84	0	o
RhcerR0301Chr04B07950-T1	Apoplastic	0.67	-	-	Y (0.655)	Non-effector	-	-	-	0	Y	n3-14c22/23o	423	ExpAA=7.78	4.02	0	o
RhcerR0301Chr04B08060-T1	Non-apoplastic	0.56	-	-	Y (0.621)	Non-effector	-	-	Y (KRVK)	0	Y	n4-15c19/20o	193	ExpAA=6.33	6.29	0	o
RhcerR0301Chr04B08100-T1	Non-apoplastic	0.96	Y (0.517)	-	-	Cytoplasmic effector	-	Y (0.992 | 32-73)	Y (RRRR)	1	Y	n4-14c21/22o45-68i	NA	NA	NA	NA	NA
RhcerR0301Chr04B08110-T1	Non-apoplastic	0.54	Y (0.508)	-	-	Cytoplasmic effector	Y (0.851 | 54-95)	Y (0.999 | 65-85)	Y (RRRR)	1	Y	n8-19c26/27o50-70i	NA	NA	NA	NA	NA
RhcerR0301Chr04B08360-T1	Apoplastic	0.85	-	-	Y (0.503)	Non-effector	-	-	-	0	Y	n9-20c25/26o	348	ExpAA=2.29	0.17	0	o
RhcerR0301Chr04B08770-T1	Apoplastic	0.73	-	-	Y (0.775)	Non-effector	-	-	-	0	Y	n5-15c20/21o	625	ExpAA=5.98	5.87	0	o
RhcerR0301Chr04B09150-T1	Apoplastic	0.78	-	-	Y (0.727)	Non-effector	-	-	Y (KRALNVVKSFEKKRMLK)	0	Y	n6-17c22/23o	282	ExpAA=8.01	8	0	o
RhcerR0301Chr04B09170-T1	Apoplastic	0.72	-	-	Y (0.753)	Non-effector	-	-	Y (RRALNVVKSFEKKRMLK)	0	Y	n6-17c22/23o	279	ExpAA=9.43	9.42	0	o
RhcerR0301Chr04B09210-T1	Apoplastic	0.55	-	-	Y (0.676)	Non-effector	-	-	-	0	Y	n3-14c19/20o	76	ExpAA=0.07	0.07	0	o
RhcerR0301Chr04B09220-T1	Apoplastic	0.73	-	-	Y (0.664)	Non-effector	-	-	Y (KRALGVVKSFEKKRMLK)	0	Y	n6-17c22/23o	279	0.84	10.83	0	o
RhcerR0301Chr04B09240-T1	Apoplastic	0.67	-	-	Y (0.885)	Non-effector	-	-	-	0	Y	n5-16c21/22o	273	ExpAA=4.52	1.36	0	o
RhcerR0301Chr04B09400-T1	Apoplastic	0.81	-	-	Y (0.867)	Non-effector	-	Y (0.992 | 49-69)	-	0	Y	n5-16c21/22o	599	ExpAA=0.42	0.42	0	o
RhcerR0301Chr04B09430-T1	Apoplastic	0.69	-	-	Y (0.711)	Non-effector	-	-	-	0	Y	n2-13c17/18o	264	ExpAA=0.30	0.2	0	o
RhcerR0301Chr04B09450-T1	Apoplastic	0.63	-	-	Y (0.512)	Non-effector	-	-	-	0	Y	n7-15c24/25o	89	8.96	18.95	1	i7-29o
RhcerR0301Chr04B09470-T1	Non-apoplastic	0.57	-	-	Y (0.94)	Non-effector	-	-	-	1	Y	n4-14c19/20o284-304i	305	5.28	0.1	0	o
RhcerR0301Chr04B09480-T1	Apoplastic	0.73	-	-	Y (0.684)	Non-effector	-	-	Y (KRALNVVKSFEKKRMLK)	0	Y	n6-17c22/23o	279	3.97	13.96	0	o
RhcerR0301Chr04B09520-T1	Apoplastic	0.64	-	-	Y (0.83)	Non-effector	-	-	-	1	Y	n6-16c25/26o360-377i	378	0.53	8.35	0	o
RhcerR0301Chr04B09990-T1	Apoplastic	0.66	-	-	Y (0.93)	Non-effector	Y (0.929 | 27-60)	-	Y (LGEV,KKAFFGGHYDRLLKIKRE)	0	Y	n8-19c24/25o	559	ExpAA=0.63	0.04	0	o
RhcerR0301Chr04B10280-T1	Non-apoplastic	0.51	-	Y (0.737)	-	Apoplastic effector	-	-	-	0	Y	n3-14c19/20o	182	ExpAA=0.16	0.11	0	o
RhcerR0301Chr05A00140-T1	Non-apoplastic	0.88	-	-	Y (0.573)	Non-effector	-	-	Y (KARKEGKGKENRAKRNGSTRHADRKKDKAKRR)	3	Y	n6-16c21/22o217-237i249-268o274-293i	297	ExpAA=37.76	1.42	1	o217-239i
RhcerR0301Chr05A00360-T1	Apoplastic	0.72	-	Y (0.711)	-	Apoplastic effector	-	-	-	0	Y	n2-12c17/18o	252	ExpAA=0.70	0.7	0	o
RhcerR0301Chr05A00440-T1	Apoplastic	0.72	-	-	Y (0.721)	Non-effector	-	-	-	0	Y	n4-14c19/20o	457	ExpAA=0.51	0.46	0	o
RhcerR0301Chr05A00500-T1	Non-apoplastic	0.81	-	-	Y (0.743)	Non-effector	-	-	-	0	Y	n4-14c20/21o	159	3.31	13.31	0	o
RhcerR0301Chr05A00610-T1	Non-apoplastic	0.72	-	-	Y (0.871)	Non-effector	-	-	-	0	Y	n2-10c15/16o	342	ExpAA=0.10	0.09	0	o
RhcerR0301Chr05A00670-T1	Apoplastic	0.66	-	Y (0.676)	-	Apoplastic effector	-	-	-	0	Y	n5-12c17/18o	181	ExpAA=4.55	4.2	0	o
RhcerR0301Chr05A00680-T1	Non-apoplastic	0.59	-	-	Y (0.882)	Non-effector	-	-	-	0	Y	n3-13c18/19o	340	ExpAA=3.61	3.46	0	o
RhcerR0301Chr05A00680-T2	Non-apoplastic	0.58	-	-	Y (0.86)	Non-effector	-	-	-	0	Y	n3-13c18/19o	290	ExpAA=4.17	4.1	0	o
RhcerR0301Chr05A00950-T1	Apoplastic	0.83	-	-	Y (0.605)	Non-effector	-	-	-	0	Y	n3-14c19/20o	462	0.04	1.04	0	o
RhcerR0301Chr05A00960-T1	Apoplastic	0.72	-	Y (0.545)	-	Apoplastic effector	-	-	-	0	Y	n7-18c23/24o	147	2.49	12.39	0	o
RhcerR0301Chr05A01010-T1	Apoplastic	0.79	-	-	Y (0.664)	Non-effector	-	-	-	1	Y	n3-11c16/17o164-186i	187	2.49	0.6	0	o
RhcerR0301Chr05A01060-T1	Apoplastic	0.82	-	-	Y (0.585)	Non-effector	-	-	-	0	Y	n5-16c20/21o	408	ExpAA=8.58	8.57	0	o
RhcerR0301Chr05A01110-T1	Apoplastic	0.56	-	-	Y (0.573)	Non-effector	-	-	-	0	Y	n7-18c23/24o	147	ExpAA=22.13	22.1	1	i7-29o
RhcerR0301Chr05A01110-T2	Apoplastic	0.74	-	Y (0.581)	-	Apoplastic effector	-	-	-	0	Y	n7-18c23/24o	147	ExpAA=7.22	7.2	0	o
RhcerR0301Chr05A01130-T1	Apoplastic	0.63	-	Y (0.881)	-	Apoplastic effector	-	-	-	0	Y	n5-16c22/23o	120	1.73	11.73	0	o
RhcerR0301Chr05A01300-T1	Apoplastic	0.61	-	-	Y (0.717)	Non-effector	-	-	-	0	Y	n7-18c23/24o	369	ExpAA=8.85	8.82	0	o
RhcerR0301Chr05A01330-T1	Apoplastic	0.76	-	Y (0.536)	-	Apoplastic effector	-	-	-	0	Y	n7-18c23/24o	332	ExpAA=21.63	21.06	1	i7-26o
RhcerR0301Chr05A01360-T1	Apoplastic	0.75	-	-	Y (0.526)	Non-effector	-	-	-	0	Y	n6-16c21/22o	378	ExpAA=23.14	17.71	1	i7-29o
RhcerR0301Chr05A01370-T1	Non-apoplastic	0.5	-	-	Y (0.675)	Non-effector	-	-	-	0	Y	n7-18c23/24o	114	ExpAA=0.07	0.07	0	o
RhcerR0301Chr05A01580-T1	Apoplastic	0.66	-	-	Y (0.57)	Non-effector	-	-	-	1	Y	n10-21c29/30o39-58i	205	ExpAA=25.28	25.15	0	o
RhcerR0301Chr05A01660-T1	Apoplastic	0.86	-	-	Y (0.879)	Non-effector	-	-	-	0	Y	n7-18c27/28o	648	ExpAA=3.26	3.21	0	o
RhcerR0301Chr05A01790-T1	Apoplastic	0.74	-	Y (0.624)	-	Apoplastic effector	-	-	-	0	Y	n4-14c19/20o	237	5.97	15.52	0	o
RhcerR0301Chr05A01970-T1	Apoplastic	0.7	-	-	Y (0.827)	Non-effector	-	-	-	1	Y	n4-15c20/21o203-226i	NA	NA	NA	NA	NA
RhcerR0301Chr05A02010-T1	Apoplastic	0.7	-	-	Y (0.609)	Non-effector	-	-	-	0	Y	n3-13c18/19o	231	ExpAA=21.19	19.42	1	i7-26o
RhcerR0301Chr05A02090-T1	Apoplastic	0.86	-	-	Y (0.717)	Non-effector	-	-	-	0	Y	n5-15c20/21o	596	0.68	0.06	0	o
RhcerR0301Chr05A02140-T1	Non-apoplastic	0.57	Y (0.844)	-	-	Cytoplasmic effector	-	-	-	0	Y	n3-13c18/19o	100	ExpAA=0.11	0.11	0	o
RhcerR0301Chr05A02280-T1	Non-apoplastic	0.99	-	-	Y (0.818)	Non-effector	-	-	-	0	Y	n10-21c26/27o	399	0.65	1.63	0	o
RhcerR0301Chr05A02330-T1	Non-apoplastic	0.68	-	-	Y (0.622)	Non-effector	Y (0.806 | 89-126)	Y (0.992 | 56-83)	Y (APPRPRRRRRRRP)	1	Y	n2-10c15/16o43-63i	NA	NA	NA	NA	NA
RhcerR0301Chr05A02350-T1	Non-apoplastic	0.9	-	-	Y (0.667)	Non-effector	-	-	-	0	Y	n3-14c18/19o	271	1.49	11.49	0	o
RhcerR0301Chr05A02850-T1	Apoplastic	0.66	-	-	Y (0.674)	Non-effector	-	-	-	0	Y	n6-15c20/21o	263	ExpAA=4.66	3.13	0	o
RhcerR0301Chr05A02880-T1	Apoplastic	0.93	-	Y (0.765)	-	Apoplastic effector	Y (0.9 | 24-63)	-	-	0	Y	n5-16c21/22o	167	8.02	17.99	1	o5-27i
RhcerR0301Chr05A02920-T1	Apoplastic	0.93	-	Y (0.854)	-	Apoplastic effector	Y (0.9 | 24-63)	-	-	0	Y	n5-16c21/22o	167	5.74	15.72	0	o
RhcerR0301Chr05A03060-T1	Apoplastic	0.85	-	-	Y (0.606)	Non-effector	-	-	-	0	Y	n2-9c14/15o	376	ExpAA=0.23	0.2	0	o
RhcerR0301Chr05A03430-T1	Apoplastic	0.59	-	-	Y (0.626)	Non-effector	-	-	-	0	Y	n5-16c20/21o	370	ExpAA=0.41	0.38	0	o
RhcerR0301Chr05A03520-T1	Apoplastic	0.73	-	-	Y (0.583)	Non-effector	-	-	-	0	Y	n9-18c23/24o	380	2.63	12.61	0	o
RhcerR0301Chr05A03860-T1	Non-apoplastic	0.8	-	-	Y (0.956)	Non-effector	-	-	-	0	Y	n3-14c19/20o	367	ExpAA=0.77	0.73	0	o
RhcerR0301Chr05A04080-T1	Apoplastic	0.88	-	Y (0.62)	-	Apoplastic effector	-	-	-	0	Y	n2-12c17/18o	318	ExpAA=0.59	0.59	0	o
RhcerR0301Chr05A04100-T1	Apoplastic	0.65	-	Y (0.509)	-	Apoplastic effector	-	-	-	0	Y	n4-16c21/22o	NA	NA	NA	NA	NA
RhcerR0301Chr05A04130-T1	Apoplastic	0.81	-	Y (0.516)	-	Apoplastic effector	-	-	-	0	Y	n2-13c18/19o	422	ExpAA=0.79	0.78	0	o
RhcerR0301Chr05A04150-T1	Apoplastic	0.73	-	Y (0.561)	-	Apoplastic effector	-	-	-	0	Y	n4-15c20/21o	232	0.13	9.67	0	o
RhcerR0301Chr05A04160-T1	Apoplastic	0.75	-	Y (0.629)	-	Apoplastic effector	-	-	-	0	Y	n3-16c21/22o	234	ExpAA=30.45	27.4	0	o
RhcerR0301Chr05A04180-T1	Apoplastic	0.86	-	Y (0.917)	-	Apoplastic effector	-	-	-	0	Y	n6-13c18/19o	197	ExpAA=2.37	2.37	0	o
RhcerR0301Chr05A04330-T1	Apoplastic	0.81	-	-	Y (0.587)	Non-effector	-	-	-	0	Y	n3-14c20/21o	437	0.01	0.97	0	o
RhcerR0301Chr05A04510-T1	Non-apoplastic	0.94	-	-	Y (0.874)	Non-effector	-	-	-	4	0	i12-37o79-100i121-139o145-167i	NA	NA	NA	NA	NA
RhcerR0301Chr05A04690-T1	Apoplastic	0.84	-	Y (0.703)	-	Apoplastic effector	-	-	-	0	Y	n5-16c21/22o	449	ExpAA=0.84	0.84	0	o
RhcerR0301Chr05A04720-T1	Apoplastic	0.82	-	-	Y (0.656)	Non-effector	-	-	Y (KKHTGADLFANLRHKPAKR)	0	Y	n5-13c18/19o	421	ExpAA=9.80	9.79	0	o
RhcerR0301Chr05A04730-T1	Apoplastic	0.65	-	Y (0.741)	-	Apoplastic effector	-	-	-	0	Y	n2-12c17/18o	244	ExpAA=0.48	0.21	0	o
RhcerR0301Chr05A04750-T1	Non-apoplastic	0.82	Y (0.558)	-	-	Cytoplasmic effector	-	-	Y (KRKL)	0	Y	n3-14c19/20o	140	ExpAA=3.69	3.47	0	o
RhcerR0301Chr05A05530-T1	Apoplastic	0.94	-	-	Y (0.534)	Non-effector	-	-	-	0	Y	n4-12c17/18o	363	ExpAA=0.44	0.42	0	o
RhcerR0301Chr05A05630-T1	Apoplastic	0.64	-	Y (0.633)	-	Apoplastic effector	-	-	-	0	Y	n2-12c17/18o	249	ExpAA=0.44	0.26	0	o
RhcerR0301Chr05A05890-T1	Apoplastic	0.94	-	Y (0.77)	-	Apoplastic effector	-	-	-	0	Y	n3-13c17/18o	514	ExpAA=0.07	0.05	0	o
RhcerR0301Chr05A05940-T1	Apoplastic	0.64	-	-	Y (0.697)	Non-effector	-	-	-	0	Y	n4-15c19/20o	318	8.17	18.14	1	i5-27o
RhcerR0301Chr05A06040-T1	Non-apoplastic	0.91	-	-	Y (0.884)	Non-effector	-	-	Y (KKRK)	1	Y	n3-13c18/19o243-268i	536	ExpAA=7.99	0.3	0	o
RhcerR0301Chr05A06050-T1	Apoplastic	0.95	-	Y (0.573)	-	Apoplastic effector	-	-	-	0	Y	n5-16c21/22o	747	ExpAA=0.75	0.75	0	o
RhcerR0301Chr05A06090-T1	Apoplastic	0.88	-	Y (0.556)	-	Apoplastic effector	-	-	-	0	Y	n3-13c18/19o	314	ExpAA=9.36	9.14	0	o
RhcerR0301Chr05B00400-T1	Apoplastic	0.72	-	Y (0.767)	-	Apoplastic effector	-	-	-	0	Y	n2-12c17/18o	252	0.33	1.32	0	o
RhcerR0301Chr05B00510-T1	Apoplastic	0.65	-	-	Y (0.721)	Non-effector	-	-	-	0	Y	n3-14c19/20o	457	ExpAA=0.29	0.23	0	o
RhcerR0301Chr05B00680-T1	Non-apoplastic	0.73	-	-	Y (0.873)	Non-effector	-	-	-	0	Y	n2-10c15/16o	342	ExpAA=0.10	0.09	0	o
RhcerR0301Chr05B00740-T1	Apoplastic	0.66	-	Y (0.676)	-	Apoplastic effector	-	-	-	0	Y	n5-12c17/18o	181	ExpAA=4.55	4.2	0	o
RhcerR0301Chr05B00750-T1	Non-apoplastic	0.64	-	-	Y (0.931)	Non-effector	-	-	-	0	Y	n3-13c18/19o	340	ExpAA=3.59	3.45	0	o
RhcerR0301Chr05B01020-T1	Apoplastic	0.82	-	-	Y (0.595)	Non-effector	-	-	-	0	Y	n3-14c19/20o	462	0.04	1.04	0	o
RhcerR0301Chr05B01030-T1	Apoplastic	0.7	-	Y (0.558)	-	Apoplastic effector	-	-	-	0	Y	n7-18c23/24o	147	3.72	13.6	0	o
RhcerR0301Chr05B01080-T1	Apoplastic	0.83	-	-	Y (0.665)	Non-effector	-	-	-	0	Y	n3-11c16/17o	182	2.52	0.49	0	o
RhcerR0301Chr05B01110-T1	Apoplastic	0.82	-	-	Y (0.585)	Non-effector	-	-	-	0	Y	n5-16c20/21o	408	ExpAA=8.58	8.57	0	o
RhcerR0301Chr05B01160-T1	Apoplastic	0.76	-	Y (0.629)	-	Apoplastic effector	-	-	-	0	Y	n7-18c23/24o	147	ExpAA=7.16	7.15	0	o
RhcerR0301Chr05B01180-T1	Apoplastic	0.64	-	Y (0.785)	-	Apoplastic effector	-	-	-	0	Y	n5-16c22/23o	120	3.99	13.98	1	i5-22o
RhcerR0301Chr05B01340-T1	Apoplastic	0.59	-	-	Y (0.727)	Non-effector	-	-	-	0	Y	n7-18c23/24o	369	ExpAA=3.60	3.57	0	o
RhcerR0301Chr05B01370-T1	Apoplastic	0.75	-	Y (0.538)	-	Apoplastic effector	-	-	-	0	Y	n7-18c23/24o	332	ExpAA=21.62	21.06	1	i7-26o
RhcerR0301Chr05B05370-T1	Apoplastic	0.94	-	-	Y (0.504)	Non-effector	-	-	-	0	Y	n4-12c17/18o	363	ExpAA=0.77	0.75	0	o
RhcerR0301Chr05B05450-T1	Apoplastic	0.67	-	Y (0.619)	-	Apoplastic effector	-	-	-	0	Y	n2-12c17/18o	249	ExpAA=0.43	0.26	0	o
RhcerR0301Chr05B05490-T1	Apoplastic	0.69	-	-	Y (0.677)	Non-effector	-	-	-	0	Y	n4-15c20/21o	370	ExpAA=7.37	4.38	0	o
RhcerR0301Chr05B05540-T1	Non-apoplastic	0.51	-	-	Y (0.652)	Non-effector	-	-	-	0	Y	n4-15c20/21o	168	ExpAA=24.05	23.59	1	o10-32i
RhcerR0301Chr05B05820-T1	Apoplastic	0.94	-	Y (0.769)	-	Apoplastic effector	-	-	-	0	Y	n3-13c17/18o	514	ExpAA=0.05	0.03	0	o
RhcerR0301Chr05B05880-T1	Apoplastic	0.67	-	-	Y (0.696)	Non-effector	-	-	-	0	Y	n4-15c19/20o	318	6.88	16.85	1	i7-29o
RhcerR0301Chr05B06000-T1	Apoplastic	0.96	-	Y (0.57)	-	Apoplastic effector	-	-	-	0	Y	n5-16c21/22o	726	ExpAA=0.75	0.75	0	o
RhcerR0301Chr05B06050-T1	Apoplastic	0.88	-	Y (0.556)	-	Apoplastic effector	-	-	-	0	Y	n3-13c18/19o	314	ExpAA=9.36	9.14	0	o
RhcerR0301Chr06A00100-T1	Apoplastic	0.87	-	Y (0.801)	-	Apoplastic effector	-	-	-	0	Y	n4-14c19/20o	256	0.99	1.99	0	o
RhcerR0301Chr06A00180-T1	Apoplastic	0.9	-	Y (0.902)	-	Apoplastic effector	-	-	-	0	Y	n3-10c15/16o	252	ExpAA=3.23	3.23	0	o
RhcerR0301Chr06A00190-T1	Apoplastic	0.9	-	Y (0.888)	-	Apoplastic effector	Y (0.945 | 53-74)	-	-	1	Y	n4-15c20/21o247-266i	267	ExpAA=42.63	26.66	0	o
RhcerR0301Chr06A00210-T1	Apoplastic	0.74	-	Y (0.603)	-	Apoplastic effector	-	-	-	1	Y	n3-14c32/33o248-268i	269	ExpAA=30.70	12.7	0	o
RhcerR0301Chr06A00310-T1	Non-apoplastic	0.65	-	-	Y (0.708)	Non-effector	-	-	-	0	Y	n3-13c18/19o	75	9.46	19.46	1	i7-29o
RhcerR0301Chr06A00850-T1	Apoplastic	0.85	-	-	Y (0.7)	Non-effector	-	-	-	0	Y	n6-16c20/21o	277	ExpAA=5.68	4.58	0	o
RhcerR0301Chr06A00850-T2	Apoplastic	0.67	-	-	Y (0.717)	Non-effector	-	-	-	0	Y	n6-16c20/21o	329	ExpAA=4.57	4.51	0	o
RhcerR0301Chr06A00870-T1	Apoplastic	0.6	-	-	Y (0.954)	Non-effector	-	-	-	1	Y	n3-14c21/22o662-682i	683	ExpAA=36.73	15.8	1	o660-682i
RhcerR0301Chr06A00900-T1	Non-apoplastic	0.5	-	-	Y (0.716)	Non-effector	-	-	-	0	Y	n3-14c19/20o	98	ExpAA=30.98	30.98	0	o
RhcerR0301Chr06A00910-T1	Apoplastic	0.82	-	-	Y (0.85)	Non-effector	-	-	-	0	Y	n4-15c20/21o	742	ExpAA=0.04	0.02	0	o
RhcerR0301Chr06A00940-T1	Non-apoplastic	0.55	-	-	Y (0.61)	Non-effector	-	-	-	0	Y	n3-14c19/20o	232	ExpAA=30.51	29.93	0	o
RhcerR0301Chr06A01000-T1	Non-apoplastic	0.58	-	-	Y (0.908)	Non-effector	-	-	Y (KRGGDEDHVVWAKGRERKA)	0	Y	n3-14c19/20o	260	ExpAA=28.21	28.12	1	i5-24o
RhcerR0301Chr06A01010-T1	Apoplastic	0.81	-	-	Y (0.852)	Non-effector	-	-	-	0	Y	n4-15c20/21o	726	ExpAA=0.07	0.06	0	o
RhcerR0301Chr06A01070-T1	Non-apoplastic	0.76	-	-	Y (0.68)	Non-effector	-	-	-	0	Y	n6-14c19/20o	137	8.44	17.51	1	i2-24o
RhcerR0301Chr06A01090-T1	Non-apoplastic	0.72	-	-	Y (0.65)	Non-effector	-	-	-	0	Y	n6-14c18/19o	185	0.09	1.08	0	o
RhcerR0301Chr06A01140-T1	Apoplastic	0.82	-	-	Y (0.607)	Non-effector	-	-	-	0	Y	n5-12c17/18o	319	ExpAA=0.99	0.99	0	o
RhcerR0301Chr06A01180-T1	Apoplastic	0.74	-	-	Y (0.673)	Non-effector	-	-	-	0	Y	n4-15c19/20o	378	ExpAA=32.83	20.37	1	i5-27o
RhcerR0301Chr06A01190-T1	Apoplastic	0.69	-	Y (0.58)	-	Apoplastic effector	-	-	-	0	Y	n4-15c19/20o	383	ExpAA=33.93	21.81	1	i5-27o
RhcerR0301Chr06A01230-T1	Non-apoplastic	0.98	Y (0.772)	-	-	Cytoplasmic effector	-	-	Y (KKKQREQEFLESQKKREL)	0	Y	n7-17c22/23o	77	7.01	17.01	1	i7-25o
RhcerR0301Chr06A01320-T1	Non-apoplastic	0.52	-	-	Y (0.615)	Non-effector	-	-	-	4	Y	n7-18c23/24o86-109i121-141o161-192i199-219o	NA	NA	NA	NA	NA
RhcerR0301Chr06A01370-T1	Non-apoplastic	0.92	-	-	Y (0.761)	Non-effector	-	-	Y (LGEV)	0	Y	n6-16c21/22o	239	ExpAA=7.97	0.59	0	o
RhcerR0301Chr06A01520-T1	Apoplastic	0.69	-	Y (0.764)	-	Apoplastic effector	-	-	-	0	Y	n11-23c28/29o	205	3.96	13.23	0	o
RhcerR0301Chr06A01630-T1	Apoplastic	0.65	Y (0.578)	-	-	Cytoplasmic effector	-	-	-	0	Y	n6-16c21/22o	141	0.15	10.06	0	o
RhcerR0301Chr06A01670-T1	Apoplastic	0.63	-	-	Y (0.839)	Non-effector	-	-	-	0	Y	n6-14c19/20o	376	0.11	1.1	0	o
RhcerR0301Chr06A01700-T1	Apoplastic	0.62	-	-	Y (0.721)	Non-effector	-	-	-	0	Y	n3-14c18/19o	223	ExpAA=32.98	29.14	0	o
RhcerR0301Chr06A01720-T1	Non-apoplastic	0.51	-	-	Y (0.66)	Non-effector	-	-	-	0	Y	n3-14c18/19o	300	ExpAA=41.20	29.04	0	o
RhcerR0301Chr06A01770-T1	Apoplastic	0.84	-	Y (0.667)	-	Apoplastic effector	-	-	-	0	Y	n3-14c19/20o	260	ExpAA=23.25	22.84	1	o4-26i
RhcerR0301Chr06A01840-T1	Apoplastic	0.69	-	-	Y (0.662)	Non-effector	-	-	-	0	Y	n7-17c22/23o	261	ExpAA=22.51	5.22	0	o
RhcerR0301Chr06A02000-T1	Apoplastic	0.68	-	Y (0.706)	-	Apoplastic effector	Y (0.963 | 31-71)	-	-	0	Y	n11-24c32/33o	150	ExpAA=22.67	22.67	1	i13-35o
RhcerR0301Chr06A02030-T1	Apoplastic	0.86	-	Y (0.836)	-	Apoplastic effector	-	-	-	0	Y	n5-16c21/22o	224	4.45	14.43	0	o
RhcerR0301Chr06A02120-T1	Non-apoplastic	0.78	-	-	Y (0.865)	Non-effector	-	-	Y (IGKRGSGRRKHKHRKGVQVEGVGRGGGGRGRGGGWGRGRTGR)	0	Y	n6-14c19/20o	328	ExpAA=0.12	0.11	0	o
RhcerR0301Chr06A02360-T1	Apoplastic	0.83	-	-	Y (0.541)	Non-effector	-	-	-	1	Y	n4-11c16/17o298-323i	324	ExpAA=21.12	0.27	1	o301-323i
RhcerR0301Chr06A02530-T1	Non-apoplastic	0.5	-	-	Y (0.809)	Non-effector	-	-	Y (RKDQYATYHMEKRDAK)	0	Y	n2-12c17/18o	638	ExpAA=0.20	0	0	o
RhcerR0301Chr06A02540-T1	Apoplastic	0.58	-	-	Y (0.745)	Non-effector	Y (0.872 | 30-71)	-	-	0	Y	n6-17c22/23o	495	ExpAA=6.44	5.6	0	o
RhcerR0301Chr06A02770-T1	Apoplastic	0.93	Y (0.735)	Y (0.721)	-	Cytoplasmic/apoplastic effector	-	-	-	0	Y	n6-17c22/23o	123	ExpAA=3.25	3.1	0	o
RhcerR0301Chr06A02800-T1	Apoplastic	0.89	Y (0.789)	Y (0.768)	-	Cytoplasmic/apoplastic effector	Y (0.959 | 22-57)	-	-	0	Y	n7-18c23/24o	128	9.05	18.95	1	i7-26o
RhcerR0301Chr06A02830-T1	Non-apoplastic	0.66	-	-	Y (0.575)	Non-effector	-	-	-	0	Y	n9-20c27/28o	323	8	18	1	i9-26o
RhcerR0301Chr06A02900-T1	Non-apoplastic	0.64	-	-	Y (0.802)	Non-effector	-	-	-	5	Y	n17-28c33/34o49-69i81-100o120-143i155-174o180-199i	NA	NA	NA	NA	NA
RhcerR0301Chr06A07160-T1	Apoplastic	0.85	-	Y (0.545)	-	Apoplastic effector	-	-	-	1	Y	n6-14c19/20o346-367i	NA	NA	NA	NA	NA
RhcerR0301Chr06A07220-T1	Apoplastic	0.61	Y (0.558)	-	-	Cytoplasmic effector	-	-	-	0	Y	n5-13c18/19o	93	ExpAA=0.20	0.19	0	o
RhcerR0301Chr06A07280-T1	Apoplastic	0.8	-	-	Y (0.585)	Non-effector	-	Y (0.949 | 30-53)	-	0	Y	n3-14c18/19o	391	0.92	1.87	0	o
RhcerR0301Chr06A07510-T1	Apoplastic	0.72	-	-	Y (0.556)	Non-effector	-	-	-	0	Y	n4-15c19/20o	381	6.76	12.81	0	o
RhcerR0301Chr06A07520-T1	Apoplastic	0.69	-	Y (0.5)	-	Apoplastic effector	-	-	-	0	Y	n4-15c19/20o	381	7.32	15.46	0	o
RhcerR0301Chr06A07530-T1	Non-apoplastic	0.52	-	-	Y (0.788)	Non-effector	-	-	-	0	Y	n3-13c18/19o	390	6.89	10.02	0	o
RhcerR0301Chr06A07570-T1	Apoplastic	0.78	-	-	Y (0.583)	Non-effector	-	-	-	0	Y	n3-13c18/19o	386	ExpAA=0.73	0.66	0	o
RhcerR0301Chr06A07580-T1	Apoplastic	0.67	-	Y (0.53)	-	Apoplastic effector	-	-	-	0	Y	n4-15c19/20o	380	9.09	17.8	1	i5-27o
RhcerR0301Chr06A07720-T1	Non-apoplastic	0.52	-	-	Y (0.748)	Non-effector	-	-	-	0	Y	n5-15c20/21o	263	9.62	19.62	1	i7-29o
RhcerR0301Chr06A08040-T1	Non-apoplastic	0.86	-	-	Y (0.986)	Non-effector	-	-	-	0	Y	n3-22c31/32o	351	ExpAA=22.40	22.3	1	i2-24o
RhcerR0301Chr06A08170-T1	Apoplastic	0.81	-	-	Y (0.737)	Non-effector	-	-	-	0	Y	n5-12c17/18o	575	0.11	0.09	0	o
RhcerR0301Chr06B00030-T1	Apoplastic	0.84	-	-	Y (0.806)	Non-effector	Y (0.906 | 27-47)	-	-	1	Y	n3-14c24/25o411-429i	430	3.81	0.27	0	o
RhcerR0301Chr06B00080-T1	Non-apoplastic	0.5	-	-	Y (0.559)	Non-effector	-	-	-	0	Y	n3-13c18/19o	85	8.03	14.45	0	o
RhcerR0301Chr06B00150-T1	Apoplastic	0.6	-	-	Y (0.868)	Non-effector	-	-	-	0	Y	n3-13c18/19o	496	ExpAA=7.31	5.64	0	o
RhcerR0301Chr06B00540-T1	Non-apoplastic	0.95	-	-	Y (0.791)	Non-effector	-	-	-	0	Y	n8-20c24/25o	314	ExpAA=20.22	19.12	1	i7-26o
RhcerR0301Chr06B00650-T1	Apoplastic	0.67	-	-	Y (0.703)	Non-effector	-	-	-	0	Y	n6-16c20/21o	329	ExpAA=6.70	6.64	0	o
RhcerR0301Chr06B00710-T1	Apoplastic	0.62	-	-	Y (0.956)	Non-effector	-	-	-	1	Y	n3-14c19/20o662-682i	683	ExpAA=42.19	21.21	1	o660-682i
RhcerR0301Chr06B00740-T1	Apoplastic	0.6	-	-	Y (0.579)	Non-effector	-	-	-	0	Y	n3-14c19/20o	79	ExpAA=23.06	23.05	1	o4-26i
RhcerR0301Chr06B00890-T1	Non-apoplastic	0.5	-	-	Y (0.716)	Non-effector	-	-	-	0	Y	n3-14c19/20o	98	ExpAA=30.98	30.98	0	o
RhcerR0301Chr06B00950-T1	Non-apoplastic	0.8	-	-	Y (0.597)	Non-effector	-	-	-	0	Y	n6-14c19/20o	180	7.03	17.03	1	i2-24o
RhcerR0301Chr06B01000-T1	Non-apoplastic	0.72	-	-	Y (0.65)	Non-effector	-	-	-	0	Y	n6-14c18/19o	185	0.09	1.08	0	o
RhcerR0301Chr06B01050-T1	Apoplastic	0.83	-	-	Y (0.597)	Non-effector	-	-	-	0	Y	n5-12c17/18o	319	ExpAA=0.99	0.98	0	o
RhcerR0301Chr06B01090-T1	Apoplastic	0.74	-	-	Y (0.64)	Non-effector	-	-	-	0	Y	n4-15c19/20o	378	ExpAA=30.41	20.2	1	i5-27o
RhcerR0301Chr06B01100-T1	Apoplastic	0.7	-	Y (0.583)	-	Apoplastic effector	-	-	-	0	Y	n4-15c19/20o	383	ExpAA=33.88	21.8	1	i5-27o
RhcerR0301Chr06B01130-T1	Non-apoplastic	0.98	Y (0.773)	-	-	Cytoplasmic effector	-	-	Y (KKKQREQEFLESQKKREL)	0	Y	n7-18c25/26o	77	5.01	15.01	1	i7-25o
RhcerR0301Chr06B01220-T1	Non-apoplastic	0.53	-	-	Y (0.561)	Non-effector	-	-	-	4	Y	n7-18c23/24o86-109i121-145o157-178i199-219o	NA	NA	NA	NA	NA
RhcerR0301Chr06B01270-T1	Non-apoplastic	0.76	-	-	Y (0.787)	Non-effector	-	-	Y (LGEV)	0	Y	n6-16c21/22o	245	ExpAA=7.64	0.39	0	o
RhcerR0301Chr06B01530-T1	Apoplastic	0.7	Y (0.545)	-	-	Cytoplasmic effector	-	-	-	0	Y	n6-16c21/22o	141	0.15	10.06	0	o
RhcerR0301Chr06B01570-T1	Apoplastic	0.62	-	-	Y (0.828)	Non-effector	-	-	-	0	Y	n6-14c19/20o	376	0.18	1.17	0	o
RhcerR0301Chr06B01600-T1	Non-apoplastic	0.53	-	-	Y (0.628)	Non-effector	-	-	-	0	Y	n3-14c18/19o	298	ExpAA=24.45	21.97	0	o
RhcerR0301Chr06B01630-T1	Non-apoplastic	0.53	-	-	Y (0.66)	Non-effector	-	-	-	0	Y	n3-14c18/19o	300	ExpAA=40.82	28.83	0	o
RhcerR0301Chr06B01690-T1	Apoplastic	0.84	-	Y (0.667)	-	Apoplastic effector	-	-	-	0	Y	n3-14c19/20o	260	ExpAA=23.25	22.84	1	o4-26i
RhcerR0301Chr06B01770-T1	Apoplastic	0.73	-	-	Y (0.618)	Non-effector	-	-	-	1	Y	n7-17c22/23o238-258i	261	ExpAA=23.44	5.23	0	o
RhcerR0301Chr06B01930-T1	Apoplastic	0.68	-	Y (0.706)	-	Apoplastic effector	Y (0.963 | 31-71)	-	-	0	Y	n11-24c32/33o	150	ExpAA=22.67	22.67	1	i13-35o
RhcerR0301Chr06B01960-T1	Apoplastic	0.86	-	Y (0.836)	-	Apoplastic effector	-	-	-	0	Y	n5-16c21/22o	224	4.45	14.43	0	o
RhcerR0301Chr06B02230-T1	Apoplastic	0.81	-	-	Y (0.541)	Non-effector	-	-	-	1	Y	n4-11c16/17o298-323i	324	ExpAA=21.12	0.27	1	o301-323i
RhcerR0301Chr06B02350-T1	Non-apoplastic	0.5	-	-	Y (0.809)	Non-effector	-	-	Y (RKDQYATYHMEKRDAK)	0	Y	n2-12c17/18o	638	ExpAA=0.20	0	0	o
RhcerR0301Chr06B02360-T1	Apoplastic	0.58	-	-	Y (0.747)	Non-effector	Y (0.872 | 30-71)	-	-	0	Y	n6-17c22/23o	495	ExpAA=8.23	7.24	0	o
RhcerR0301Chr06B02560-T1	Apoplastic	0.93	Y (0.716)	Y (0.721)	-	Apoplastic/cytoplasmic effector	-	-	-	0	Y	n6-17c22/23o	123	ExpAA=3.31	3.15	0	o
RhcerR0301Chr06B02570-T1	Apoplastic	0.76	-	Y (0.689)	-	Apoplastic effector	-	-	-	0	Y	n7-18c23/24o	76	9.82	19.82	1	i7-26o
RhcerR0301Chr06B02600-T1	Non-apoplastic	0.65	-	-	Y (0.575)	Non-effector	-	-	-	0	Y	n9-20c27/28o	323	8.33	18.33	1	i9-26o
RhcerR0301Chr06B02670-T1	Non-apoplastic	0.64	-	-	Y (0.802)	Non-effector	-	-	-	5	Y	n17-28c33/34o49-69i81-100o120-143i155-174o180-199i	NA	NA	NA	NA	NA
RhcerR0301Chr06B03150-T1	Non-apoplastic	0.62	-	-	Y (0.739)	Non-effector	Y (0.968 | 33-63)	Y (0.998 | 115-135)	-	1	Y	n2-12c17/18o92-114i	NA	NA	NA	NA	NA
RhcerR0301Chr06B03230-T1	Apoplastic	0.75	-	-	Y (0.644)	Non-effector	-	-	-	0	Y	n4-15c23/24o	297	ExpAA=2.96	2.47	0	o
RhcerR0301Chr06B03390-T1	Non-apoplastic	0.89	Y (0.546)	-	-	Cytoplasmic effector	-	-	-	1	Y	n4-15c20/21o183-205i	NA	NA	NA	NA	NA
RhcerR0301Chr06B03640-T1	Non-apoplastic	0.61	-	-	Y (0.873)	Non-effector	-	-	-	0	Y	n6-17c25/26o	467	ExpAA=0.23	0.23	0	o
RhcerR0301Chr06B03850-T1	Non-apoplastic	0.51	-	-	Y (0.529)	Non-effector	-	-	-	0	Y	n4-16c20/21o	204	ExpAA=5.82	2.74	0	o
RhcerR0301Chr06B03880-T1	Apoplastic	0.6	-	-	Y (0.646)	Non-effector	-	-	-	0	Y	n6-18c26/27o	315	ExpAA=4.68	4.61	0	o
RhcerR0301Chr06B03900-T1	Apoplastic	0.64	-	-	Y (0.64)	Non-effector	-	-	-	0	Y	n5-16c24/25o	308	ExpAA=0.22	0.16	0	o
RhcerR0301Chr06B03980-T1	Apoplastic	0.63	Y (0.568)	-	-	Cytoplasmic effector	-	-	Y (KRGKPKGRGG)	0	Y	n5-16c25/26o	154	ExpAA=7.20	7.07	0	o
RhcerR0301Chr06B03990-T1	Non-apoplastic	0.53	-	-	Y (0.783)	Non-effector	-	-	-	0	Y	n11-22c27/28o	598	ExpAA=3.72	3.4	0	o
RhcerR0301Chr06B04440-T1	Non-apoplastic	0.79	-	-	Y (0.658)	Non-effector	-	-	-	0	Y	n5-12c17/18o	248	ExpAA=0.97	0.97	0	o
RhcerR0301Chr06B05030-T1	Non-apoplastic	0.56	-	-	Y (0.879)	Non-effector	-	-	-	0	Y	n8-18c24/25o	437	ExpAA=8.26	5.61	0	o
RhcerR0301Chr06B05040-T1	Non-apoplastic	0.51	-	-	Y (0.786)	Non-effector	-	-	-	0	Y	n3-13c21/22o	483	0.02	9.97	0	o
RhcerR0301Chr06B05250-T1	Apoplastic	0.84	-	-	Y (0.728)	Non-effector	-	-	-	0	Y	n2-12c16/17o	461	ExpAA=0.16	0.06	0	o
RhcerR0301Chr06B05540-T1	Non-apoplastic	0.79	-	-	Y (0.937)	Non-effector	-	-	-	1	Y	n3-11c15/16o351-370i	441	1.97	4.28	0	o
RhcerR0301Chr06B05690-T1	Non-apoplastic	0.51	Y (0.54)	-	-	Cytoplasmic effector	-	-	-	0	Y	n4-14c19/20o	360	ExpAA=9.70	9.7	0	o
RhcerR0301Chr06B06270-T1	Non-apoplastic	0.73	-	-	Y (0.934)	Non-effector	-	-	-	1	Y	n8-19c24/25o654-677i	696	ExpAA=26.64	3.82	1	o655-677i
RhcerR0301Chr06B06370-T1	Non-apoplastic	0.53	-	-	Y (0.822)	Non-effector	Y (0.94 | 38-58)	-	-	1	Y	n3-11c16/17o124-148i	206	ExpAA=23.73	0.03	1	o123-145i
RhcerR0301Chr06B06800-T1	Apoplastic	0.78	-	-	Y (0.791)	Non-effector	Y (0.91 | 37-127)	Y (0.957 | 31-56)	-	1	Y	n4-14c22/23o454-474i	475	6.69	2.78	0	o
RhcerR0301Chr06B06850-T1	Non-apoplastic	0.96	-	-	Y (0.986)	Non-effector	-	-	-	0	Y	n5-12c17/18o	463	0.37	1.13	0	o
RhcerR0301Chr06B06850-T2	Non-apoplastic	0.94	-	-	Y (0.987)	Non-effector	-	-	-	0	Y	n5-12c17/18o	467	ExpAA=7.65	1.14	0	o
RhcerR0301Chr06B06980-T1	Apoplastic	0.79	-	Y (0.832)	-	Apoplastic effector	-	-	-	0	Y	n2-13c21/22o	244	0.56	1.55	0	o
RhcerR0301Chr06B06980-T2	Apoplastic	0.82	-	Y (0.661)	-	Apoplastic effector	-	-	-	0	Y	n2-13c21/22o	191	0.75	1.75	0	o
RhcerR0301Chr06B07080-T1	Apoplastic	0.59	Y (0.886)	-	-	Cytoplasmic effector	-	-	-	0	Y	n3-13c18/19o	115	ExpAA=9.63	9.63	0	o
RhcerR0301Chr06B07200-T1	Apoplastic	0.79	-	Y (0.703)	-	Apoplastic effector	-	-	-	0	Y	n2-13c18/19o	234	ExpAA=0.38	0.25	0	o
RhcerR0301Chr06B07210-T1	Apoplastic	0.63	-	-	Y (0.632)	Non-effector	-	-	-	0	Y	n4-15c20/21o	424	ExpAA=3.50	1.88	0	o
RhcerR0301Chr06B07310-T1	Apoplastic	0.85	-	Y (0.545)	-	Apoplastic effector	-	-	-	1	Y	n6-14c19/20o346-367i	NA	NA	NA	NA	NA
RhcerR0301Chr06B07380-T1	Apoplastic	0.7	-	-	Y (0.923)	Non-effector	-	-	-	1	Y	n5-13c18/19o438-459i	461	ExpAA=7.32	0.1	0	o
RhcerR0301Chr06B07440-T1	Apoplastic	0.8	-	-	Y (0.585)	Non-effector	-	Y (0.949 | 30-53)	-	0	Y	n3-14c18/19o	391	0.92	1.87	0	o
RhcerR0301Chr06B07650-T1	Apoplastic	0.72	-	Y (0.503)	-	Apoplastic effector	-	-	-	0	Y	n4-15c19/20o	381	ExpAA=20.18	13.66	0	o
RhcerR0301Chr06B07660-T1	Apoplastic	0.69	-	-	Y (0.544)	Non-effector	-	-	-	0	Y	n4-15c19/20o	381	6.92	14.8	0	o
RhcerR0301Chr06B07670-T1	Non-apoplastic	0.54	-	-	Y (0.727)	Non-effector	-	-	-	0	Y	n3-13c18/19o	407	5.46	9.68	0	o
RhcerR0301Chr06B07690-T1	Apoplastic	0.83	-	Y (0.605)	-	Apoplastic effector	Y (0.9 | 46-70)	-	-	0	Y	n3-13c18/19o	314	ExpAA=22.23	20.73	0	o
RhcerR0301Chr06B07720-T1	Apoplastic	0.74	-	-	Y (0.681)	Non-effector	-	-	-	0	Y	n3-13c18/19o	404	ExpAA=8.68	5.49	0	o
RhcerR0301Chr06B07730-T1	Apoplastic	0.67	-	Y (0.53)	-	Apoplastic effector	-	-	-	0	Y	n4-15c19/20o	380	9.09	17.8	1	i5-27o
RhcerR0301Chr06B07870-T1	Non-apoplastic	0.53	-	-	Y (0.751)	Non-effector	-	-	-	0	Y	n5-15c20/21o	263	8.73	18.73	1	i7-29o
RhcerR0301Chr06B07890-T1	Non-apoplastic	0.57	-	-	Y (0.634)	Non-effector	-	-	-	0	Y	n13-24c36/37o	54	ExpAA=22.33	22.33	1	i12-34o
RhcerR0301Chr06B08100-T1	Non-apoplastic	0.86	-	-	Y (0.986)	Non-effector	-	-	-	0	Y	n3-22c31/32o	351	ExpAA=22.46	22.38	1	i3-25o
RhcerR0301Chr06B08450-T1	Non-apoplastic	0.75	-	-	Y (0.879)	Non-effector	Y (0.999 | 50-70)	Y (0.979 | 55-83)	-	2	Y	n9-19c24/25o34-57i106-125o	NA	NA	NA	NA	NA
RhcerR0301Chr07A00650-T1	Apoplastic	0.76	-	-	Y (0.675)	Non-effector	-	-	-	0	Y	n3-14c20/21o	376	ExpAA=3.05	2.96	0	o
RhcerR0301Chr07A00700-T1	Apoplastic	0.76	Y (0.524)	-	-	Cytoplasmic effector	-	-	-	0	Y	n4-15c20/21o	187	ExpAA=3.77	3.68	0	o
RhcerR0301Chr07A00730-T1	Non-apoplastic	0.52	-	-	Y (0.955)	Non-effector	-	-	Y (KRAHRSRGISASLNKGVRR)	0	Y	n3-13c20/21o	548	ExpAA=0.34	0.29	0	o
RhcerR0301Chr07A00880-T1	Apoplastic	0.75	-	Y (0.897)	-	Apoplastic effector	Y (0.836 | 44-73)	-	-	0	Y	n2-13c21/22o	151	ExpAA=3.20	3.19	0	o
RhcerR0301Chr07A00910-T1	Apoplastic	0.75	-	-	Y (0.582)	Non-effector	-	-	-	0	Y	n4-15c20/21o	182	0.94	1.93	0	o
RhcerR0301Chr07A01150-T1	Apoplastic	0.64	-	-	Y (0.693)	Non-effector	-	-	-	0	Y	n3-14c19/20o	355	1.9	11.37	0	o
RhcerR0301Chr07A01710-T1	Non-apoplastic	0.78	-	-	Y (0.832)	Non-effector	-	-	-	0	Y	n3-13c18/19o	491	ExpAA=0.42	0.06	0	o
RhcerR0301Chr07A01740-T1	Non-apoplastic	0.8	-	-	Y (0.966)	Non-effector	-	-	-	0	Y	n20-28c33/34o	578	ExpAA=4.31	4.3	0	o
RhcerR0301Chr07A01840-T1	Apoplastic	0.64	-	-	Y (0.68)	Non-effector	-	-	-	0	Y	n3-14c19/20o	352	ExpAA=2.94	2.87	0	o
RhcerR0301Chr07A01850-T1	Apoplastic	0.57	-	-	Y (0.896)	Non-effector	-	-	Y (KRKYR)	1	Y	n8-19c23/24o168-191i	391	ExpAA=24.64	0.92	1	o168-190i
RhcerR0301Chr07A01900-T2	Non-apoplastic	0.62	-	-	Y (0.852)	Non-effector	-	-	Y (KKLAVRKEWRDTTDKEKKA)	0	Y	n3-13c18/19o	346	ExpAA=0.19	0.09	0	o
RhcerR0301Chr07A01910-T1	Non-apoplastic	0.56	-	-	Y (0.803)	Non-effector	-	-	-	0	Y	n3-13c18/19o	345	ExpAA=0.05	0.04	0	o
RhcerR0301Chr07A01920-T1	Non-apoplastic	0.53	-	-	Y (0.938)	Non-effector	-	-	-	0	Y	n3-13c18/19o	349	ExpAA=0.33	0.31	0	o
RhcerR0301Chr07A01920-T2	Non-apoplastic	0.53	-	-	Y (0.819)	Non-effector	-	-	-	0	Y	n3-13c18/19o	349	ExpAA=0.54	0.52	0	o
RhcerR0301Chr07A01940-T1	Non-apoplastic	0.67	-	-	Y (0.911)	Non-effector	-	-	-	0	Y	n3-13c18/19o	345	ExpAA=0.08	0.07	0	o
RhcerR0301Chr07A01970-T1	Non-apoplastic	0.7	-	-	Y (0.95)	Non-effector	-	-	-	0	Y	n4-14c20/21o	495	ExpAA=0.60	0.42	0	o
RhcerR0301Chr07A02050-T1	Apoplastic	0.82	-	-	Y (0.635)	Non-effector	-	-	-	0	Y	n3-21c29/30o	437	ExpAA=0.74	0.51	0	o
RhcerR0301Chr07A02070-T1	Non-apoplastic	0.51	-	-	Y (0.592)	Non-effector	-	-	-	1	Y	n2-13c18/19o196-219i	351	ExpAA=23.08	0.4	1	o197-219i
RhcerR0301Chr07A02090-T1	Apoplastic	0.76	-	-	Y (0.558)	Non-effector	-	-	-	1	Y	n2-10c18/19o213-236i	362	ExpAA=27.24	2.99	1	o214-236i
RhcerR0301Chr07A02120-T1	Apoplastic	0.77	-	Y (0.578)	-	Apoplastic effector	-	-	Y (KRRR)	1	Y	n2-13c18/19o211-235i	363	ExpAA=23.16	0.12	1	o212-234i
RhcerR0301Chr07A02320-T1	Non-apoplastic	0.56	-	-	Y (0.837)	Non-effector	-	-	Y (KRSVLNVTPGRRYRFR)	0	Y	n4-15c20/21o	522	ExpAA=0.74	0.74	0	o
RhcerR0301Chr07A02420-T1	Apoplastic	0.6	-	-	Y (0.856)	Non-effector	-	-	-	0	Y	n2-13c18/19o	543	ExpAA=4.87	4.7	0	o
RhcerR0301Chr07A02530-T1	Non-apoplastic	0.65	-	-	Y (0.982)	Non-effector	-	-	-	5	Y	n10-20c25/26o49-70i82-106o118-137i514-532o538-557i	NA	NA	NA	NA	NA
RhcerR0301Chr07A02710-T1	Non-apoplastic	0.76	Y (0.765)	-	-	Cytoplasmic effector	-	-	-	2	0	i7-26o38-58i	NA	NA	NA	NA	NA
RhcerR0301Chr07A02780-T1	Apoplastic	0.75	-	-	Y (0.925)	Non-effector	-	-	-	0	Y	n7-18c23/24o	649	ExpAA=0.62	0.6	0	o
RhcerR0301Chr07A03360-T1	Apoplastic	0.81	-	-	Y (0.64)	Non-effector	-	-	-	0	Y	n2-10c15/16o	538	ExpAA=21.34	0.46	1	o515-537i
RhcerR0301Chr07A03470-T1	Apoplastic	0.68	-	-	Y (0.679)	Non-effector	-	-	-	0	Y	n5-12c17/18o	277	ExpAA=0.12	0.01	0	o
RhcerR0301Chr07A03490-T1	Apoplastic	0.72	-	-	Y (0.729)	Non-effector	-	-	-	0	Y	n6-14c19/20o	549	0	0.98	0	o
RhcerR0301Chr07A03540-T1	Apoplastic	0.6	-	-	Y (0.929)	Non-effector	-	-	-	0	Y	n2-13c18/19o	541	ExpAA=0.43	0.42	0	o
RhcerR0301Chr07A03850-T1	Apoplastic	0.83	-	-	Y (0.741)	Non-effector	-	-	-	0	Y	n8-18c23/24o	353	0.5	1.46	0	o
RhcerR0301Chr07A04080-T1	Apoplastic	0.72	-	Y (0.686)	-	Apoplastic effector	-	-	-	0	Y	n7-18c22/23o	124	ExpAA=0.40	0.38	0	o
RhcerR0301Chr07A04240-T1	Apoplastic	0.85	Y (0.536)	Y (0.926)	-	Apoplastic/cytoplasmic effector	-	-	Y (KVKK)	0	Y	n6-17c23/24o	201	ExpAA=0.44	0.41	0	o
RhcerR0301Chr07A04400-T1	Apoplastic	0.7	-	-	Y (0.62)	Non-effector	-	-	-	0	Y	n2-13c18/19o	407	ExpAA=0.17	0.14	0	o
RhcerR0301Chr07A04450-T1	Apoplastic	0.79	-	-	Y (0.842)	Non-effector	Y (0.981 | 82-110)	-	-	0	Y	n3-13c18/19o	652	ExpAA=0.76	0.06	0	o
RhcerR0301Chr07A04460-T1	Non-apoplastic	0.73	-	-	Y (0.986)	Non-effector	-	Y (0.995 | 57-80)	Y (ARRRQRRQRERTETERPRTSPVRAERKQRPR)	2	Y	n6-14c19/20o425-449i542-569o	NA	NA	NA	NA	NA
RhcerR0301Chr07A04480-T1	Non-apoplastic	0.6	-	-	Y (0.883)	Non-effector	-	-	-	0	Y	n3-14c19/20o	328	ExpAA=0.49	0.37	0	o
RhcerR0301Chr07A04990-T1	Apoplastic	0.76	-	-	Y (0.739)	Non-effector	-	-	-	0	Y	n2-13c18/19o	328	ExpAA=0.11	0.11	0	o
RhcerR0301Chr07A05010-T1	Non-apoplastic	0.54	Y (0.512)	Y (0.584)	-	Apoplastic/cytoplasmic effector	-	-	-	0	Y	n4-15c20/21o	161	ExpAA=0.31	0.31	0	o
RhcerR0301Chr07A05020-T1	Apoplastic	0.85	-	Y (0.836)	-	Apoplastic effector	-	-	-	0	Y	n4-15c20/21o	221	ExpAA=0.58	0.55	0	o
RhcerR0301Chr07A05030-T1	Apoplastic	0.76	-	-	Y (0.734)	Non-effector	-	-	-	0	Y	n2-13c18/19o	360	ExpAA=0.29	0.29	0	o
RhcerR0301Chr07A05120-T1	Non-apoplastic	0.55	Y (0.514)	Y (0.631)	-	Apoplastic/cytoplasmic effector	-	-	-	0	Y	n4-15c20/21o	161	ExpAA=0.29	0.29	0	o
RhcerR0301Chr07A05140-T1	Apoplastic	0.78	-	-	Y (0.847)	Non-effector	-	Y (0.957 | 41-61)	-	0	Y	n3-13c21/22o	355	5.42	13.08	0	o
RhcerR0301Chr07A05260-T1	Non-apoplastic	0.64	-	-	Y (0.753)	Non-effector	-	-	-	1	Y	n3-14c19/20o483-503i	561	ExpAA=23.75	1.96	1	o483-505i
RhcerR0301Chr07A05460-T1	Apoplastic	0.79	-	-	Y (0.813)	Non-effector	-	-	-	1	Y	n4-16c21/22o636-656i	659	ExpAA=23.17	0.97	1	o635-657i
RhcerR0301Chr07A05620-T1	Non-apoplastic	0.93	-	-	Y (0.865)	Non-effector	-	-	Y (AKKTK,RFRKRKV,KKLAEGKIVDLDEKIREK,KKTKEAYEELEKDIRKTLR)	0	Y	n4-14c19/20o	436	ExpAA=0.13	0.12	0	o
RhcerR0301Chr07A05650-T1	Non-apoplastic	0.52	-	-	Y (0.895)	Non-effector	-	Y (0.992 | 29-60)	-	0	Y	n4-13c18/19o	547	ExpAA=0.68	0.65	0	o
RhcerR0301Chr07A05660-T1	Non-apoplastic	0.58	-	-	Y (0.905)	Non-effector	-	Y (0.992 | 29-60)	-	0	Y	n4-13c18/19o	439	ExpAA=2.37	2.22	0	o
RhcerR0301Chr07A05700-T1	Non-apoplastic	0.54	-	-	Y (0.719)	Non-effector	-	-	-	1	Y	n3-13c18/19o177-200i	375	ExpAA=35.59	0.15	1	o178-200i
RhcerR0301Chr07A05710-T1	Apoplastic	0.89	Y (0.739)	Y (0.806)	-	Apoplastic/cytoplasmic effector	-	-	Y (RRSCCPIGGRCCGNRKCCR)	0	Y	n6-17c22/23o	170	3.2	13.2	0	o
RhcerR0301Chr07A05750-T1	Apoplastic	0.63	-	Y (0.579)	-	Apoplastic effector	-	-	-	3	Y	n10-23c35/36o115-137i158-180o186-206i	NA	NA	NA	NA	NA
RhcerR0301Chr07A05860-T1	Apoplastic	0.59	-	-	Y (0.638)	Non-effector	-	-	-	3	Y	n10-25c33/34o91-109i121-143o163-185i	NA	NA	NA	NA	NA
RhcerR0301Chr07A05880-T1	Apoplastic	0.63	-	Y (0.61)	-	Apoplastic effector	-	-	-	3	Y	n10-23c35/36o125-146i158-176o182-206i	NA	NA	NA	NA	NA
RhcerR0301Chr07A05890-T1	Apoplastic	0.63	-	Y (0.61)	-	Apoplastic effector	-	-	-	3	Y	n10-23c35/36o125-146i158-176o182-206i	NA	NA	NA	NA	NA
RhcerR0301Chr07A06100-T1	Non-apoplastic	0.53	-	-	Y (0.695)	Non-effector	-	-	-	2	Y	n10-21c26/27o113-132i153-173o	NA	NA	NA	NA	NA
RhcerR0301Chr07A06130-T1	Apoplastic	0.78	-	-	Y (0.618)	Non-effector	-	-	Y (PKPS)	0	Y	n2-12c17/18o	539	0.16	1.15	0	o
RhcerR0301Chr07A06360-T1	Apoplastic	0.56	-	-	Y (0.588)	Non-effector	-	-	-	1	Y	n3-13c18/19o198-218i	219	ExpAA=42.91	12.2	0	o
RhcerR0301Chr07A06550-T1	Apoplastic	0.79	-	-	Y (0.666)	Non-effector	-	-	-	0	Y	n8-17c24/25o	399	ExpAA=5.45	5.2	0	o
RhcerR0301Chr07A06720-T1	Apoplastic	0.72	-	-	Y (0.618)	Non-effector	-	-	-	0	Y	n5-12c17/18o	276	5.79	15.39	0	o
RhcerR0301Chr07A06730-T1	Apoplastic	0.68	-	-	Y (0.859)	Non-effector	-	-	-	0	Y	n3-13c18/19o	296	1.28	1.84	0	o
RhcerR0301Chr07A06770-T1	Apoplastic	0.64	Y (0.656)	Y (0.801)	-	Apoplastic/cytoplasmic effector	-	-	-	0	Y	n3-14c20/21o	174	0.69	1.69	0	o
RhcerR0301Chr07A06840-T1	Non-apoplastic	0.71	Y (0.652)	-	-	Cytoplasmic effector	-	-	-	0	Y	n5-15c23/24o	168	0.88	1.86	0	o
RhcerR0301Chr07A06850-T1	Non-apoplastic	0.64	-	-	Y (0.801)	Non-effector	-	-	-	0	Y	n4-13c18/19o	528	ExpAA=0.08	0.04	0	o
RhcerR0301Chr07A06910-T1	Non-apoplastic	0.79	Y (0.802)	-	-	Cytoplasmic effector	-	-	-	0	Y	n5-15c20/21o	169	0.2	10.19	0	o
RhcerR0301Chr07A06920-T1	Apoplastic	0.64	-	-	Y (0.813)	Non-effector	-	-	-	0	Y	n5-12c18/19o	455	ExpAA=0.80	0.74	0	o
RhcerR0301Chr07B00190-T1	Apoplastic	0.76	-	-	Y (0.654)	Non-effector	-	-	-	0	Y	n3-14c20/21o	376	ExpAA=4.30	4.19	0	o
RhcerR0301Chr07B00240-T1	Apoplastic	0.76	Y (0.524)	-	-	Cytoplasmic effector	-	-	-	0	Y	n4-15c20/21o	187	ExpAA=3.77	3.68	0	o
RhcerR0301Chr07B00270-T1	Non-apoplastic	0.5	-	-	Y (0.962)	Non-effector	-	-	Y (KRAHRSRGISASLNKGVRR)	0	Y	n3-13c20/21o	540	ExpAA=0.16	0.11	0	o
RhcerR0301Chr07B00400-T1	Apoplastic	0.9	-	Y (0.896)	-	Apoplastic effector	Y (0.751 | 23-83)	-	-	0	Y	n2-13c21/22o	151	ExpAA=3.47	3.47	0	o
RhcerR0301Chr07B00440-T1	Apoplastic	0.76	-	-	Y (0.562)	Non-effector	-	-	-	0	Y	n4-15c20/21o	182	0.94	1.93	0	o
RhcerR0301Chr07B00800-T1	Non-apoplastic	0.57	-	-	Y (0.666)	Non-effector	-	-	-	0	Y	n4-15c20/21o	335	ExpAA=28.79	16.48	1	i5-22o
RhcerR0301Chr07B01110-T1	Non-apoplastic	0.51	Y (0.772)	-	-	Cytoplasmic effector	-	-	-	0	Y	n3-10c15/16o	82	ExpAA=0.00	0	0	o
RhcerR0301Chr07B01150-T1	Non-apoplastic	0.51	Y (0.772)	-	-	Cytoplasmic effector	-	-	-	0	Y	n3-10c15/16o	82	ExpAA=0.00	0	0	o
RhcerR0301Chr07B01330-T1	Non-apoplastic	0.78	-	-	Y (0.832)	Non-effector	-	-	-	0	Y	n3-13c18/19o	491	ExpAA=0.43	0.06	0	o
RhcerR0301Chr07B01360-T1	Non-apoplastic	0.75	-	-	Y (0.959)	Non-effector	-	-	-	0	Y	n4-11c16/17o	561	ExpAA=0.12	0.11	0	o
RhcerR0301Chr07B01380-T1	Non-apoplastic	0.5	-	-	Y (0.757)	Non-effector	Y (1.0 | 65-87)	-	Y (PPAKRPR)	0	Y	n6-16c23/24o	515	ExpAA=9.11	6.37	0	o
RhcerR0301Chr07B01450-T1	Apoplastic	0.58	-	-	Y (0.676)	Non-effector	-	-	-	0	Y	n3-14c19/20o	352	ExpAA=2.94	2.87	0	o
RhcerR0301Chr07B01460-T1	Apoplastic	0.57	-	-	Y (0.896)	Non-effector	-	-	Y (KRKYR)	1	Y	n8-19c23/24o168-191i	391	ExpAA=24.64	0.92	1	o168-190i
RhcerR0301Chr07B01510-T1	Non-apoplastic	0.63	-	-	Y (0.886)	Non-effector	-	-	Y (KKLAVRKEWRDTTDKEKKA)	0	Y	n3-13c18/19o	346	ExpAA=0.19	0.09	0	o
RhcerR0301Chr07B01520-T1	Non-apoplastic	0.59	-	-	Y (0.839)	Non-effector	-	-	-	0	Y	n3-13c18/19o	346	ExpAA=0.05	0.04	0	o
RhcerR0301Chr07B01550-T1	Apoplastic	0.74	Y (0.601)	Y (0.728)	-	Apoplastic/cytoplasmic effector	-	-	-	0	Y	n3-13c18/19o	117	ExpAA=0.88	0.88	0	o
RhcerR0301Chr07B01560-T1	Non-apoplastic	0.53	-	-	Y (0.954)	Non-effector	-	-	-	0	Y	n3-13c18/19o	349	ExpAA=0.31	0.31	0	o
RhcerR0301Chr07B01590-T1	Non-apoplastic	0.64	-	-	Y (0.922)	Non-effector	-	-	-	0	Y	n24-34c39/40o	366	8.31	18.29	1	i13-35o
RhcerR0301Chr07B01590-T2	Non-apoplastic	0.56	-	-	Y (0.857)	Non-effector	-	-	-	0	Y	n24-34c39/40o	298	8.13	18.07	1	i13-35o
RhcerR0301Chr07B01610-T1	Non-apoplastic	0.62	-	-	Y (0.948)	Non-effector	-	-	-	0	Y	n4-14c20/21o	495	ExpAA=0.60	0.42	0	o
RhcerR0301Chr07B01690-T1	Apoplastic	0.82	-	-	Y (0.635)	Non-effector	-	-	-	0	Y	n3-21c29/30o	437	ExpAA=0.74	0.51	0	o
RhcerR0301Chr07B01730-T1	Apoplastic	0.7	-	-	Y (0.582)	Non-effector	-	-	-	1	Y	n2-10c18/19o213-236i	362	ExpAA=25.72	2.43	1	o214-236i
RhcerR0301Chr07B01760-T1	Apoplastic	0.77	-	Y (0.578)	-	Apoplastic effector	-	-	Y (KRRR)	1	Y	n2-13c18/19o211-235i	363	ExpAA=23.16	0.12	1	o212-234i
RhcerR0301Chr07B02000-T1	Apoplastic	0.7	-	-	Y (0.776)	Non-effector	Y (0.782 | 40-78)	-	Y (KRAVLNVTPGKRYRFR)	0	Y	n3-14c18/19o	528	ExpAA=3.14	3.1	0	o
RhcerR0301Chr07B02050-T2	Non-apoplastic	0.7	Y (0.635)	-	-	Cytoplasmic effector	-	-	-	1	0	o6-26i	137	1.11	11.1	0	o
RhcerR0301Chr07B02070-T1	Apoplastic	0.58	-	-	Y (0.854)	Non-effector	-	-	-	0	Y	n23-34c39/40o	548	ExpAA=20.27	19.97	1	i20-42o
RhcerR0301Chr07B02190-T1	Non-apoplastic	0.67	-	-	Y (0.982)	Non-effector	-	-	-	5	Y	n10-20c25/26o49-70i82-106o118-137i514-532o538-557i	NA	NA	NA	NA	NA
RhcerR0301Chr07B02220-T1	Apoplastic	0.57	-	-	Y (0.767)	Non-effector	-	-	-	0	Y	n5-15c20/21o	530	ExpAA=9.23	9.19	0	o
RhcerR0301Chr07B02370-T1	Non-apoplastic	0.76	Y (0.765)	-	-	Cytoplasmic effector	-	-	-	2	0	i7-26o38-58i	NA	NA	NA	NA	NA
RhcerR0301Chr07B02930-T1	Non-apoplastic	0.53	-	-	Y (0.68)	Non-effector	Y (0.998 | 60-87)	-	-	1	Y	n4-15c20/21o36-55i	NA	NA	NA	NA	NA
RhcerR0301Chr07B03100-T1	Apoplastic	0.85	-	-	Y (0.634)	Non-effector	-	-	-	0	Y	n2-10c15/16o	538	ExpAA=21.34	0.46	1	o515-537i
RhcerR0301Chr07B03210-T1	Apoplastic	0.7	-	-	Y (0.744)	Non-effector	-	-	-	0	Y	n5-12c17/18o	549	ExpAA=0.56	0.54	0	o
RhcerR0301Chr07B03390-T1	Apoplastic	0.93	-	Y (0.777)	-	Apoplastic effector	-	-	-	0	Y	n2-12c19/20o	228	ExpAA=2.15	2.1	0	o
RhcerR0301Chr07B03570-T1	Apoplastic	0.85	-	-	Y (0.695)	Non-effector	-	-	-	0	Y	n8-18c23/24o	353	0.41	1.36	0	o
RhcerR0301Chr07B03740-T1	Apoplastic	0.71	-	Y (0.549)	-	Apoplastic effector	-	-	-	2	0	i9-28o170-194i	NA	NA	NA	NA	NA
RhcerR0301Chr07B03850-T1	Apoplastic	0.72	-	Y (0.686)	-	Apoplastic effector	-	-	-	0	Y	n7-18c22/23o	124	ExpAA=0.40	0.38	0	o
RhcerR0301Chr07B04040-T1	Apoplastic	0.83	Y (0.586)	Y (0.899)	-	Apoplastic/cytoplasmic effector	-	-	Y (KVKK)	0	Y	n6-17c23/24o	200	ExpAA=0.26	0.24	0	o
RhcerR0301Chr07B04310-T1	Apoplastic	0.73	-	-	Y (0.607)	Non-effector	-	-	-	0	Y	n2-13c18/19o	407	ExpAA=0.17	0.14	0	o
RhcerR0301Chr07B04360-T1	Apoplastic	0.78	-	-	Y (0.886)	Non-effector	-	-	-	0	Y	n16-26c31/32o	665	0.86	1.06	0	o
RhcerR0301Chr07B04370-T1	Non-apoplastic	0.73	-	-	Y (0.986)	Non-effector	-	Y (0.995 | 57-80)	Y (ARRRQRRQRERTETERPRTSPVRAERKQRPR)	2	Y	n6-14c19/20o425-449i542-569o	NA	NA	NA	NA	NA
RhcerR0301Chr07B04390-T1	Apoplastic	0.77	-	-	Y (0.917)	Non-effector	-	-	-	0	Y	n3-14c19/20o	1002	ExpAA=0.23	0.2	0	o
RhcerR0301Chr07B04530-T1	Apoplastic	0.73	-	-	Y (0.726)	Non-effector	-	-	-	0	Y	n3-14c19/20o	309	0.15	10.14	0	o
RhcerR0301Chr07B04880-T1	Apoplastic	0.76	-	-	Y (0.74)	Non-effector	-	-	-	0	Y	n2-13c18/19o	328	ExpAA=0.11	0.11	0	o
RhcerR0301Chr07B04900-T1	Non-apoplastic	0.52	Y (0.503)	Y (0.581)	-	Apoplastic/cytoplasmic effector	-	-	-	0	Y	n4-15c20/21o	161	ExpAA=0.80	0.8	0	o
RhcerR0301Chr07B04910-T1	Apoplastic	0.83	-	Y (0.825)	-	Apoplastic effector	-	-	-	0	Y	n4-15c20/21o	221	ExpAA=0.58	0.55	0	o
RhcerR0301Chr07B04920-T1	Apoplastic	0.77	-	-	Y (0.726)	Non-effector	-	-	-	0	Y	n2-13c18/19o	360	ExpAA=0.11	0.11	0	o
RhcerR0301Chr07B05060-T1	Apoplastic	0.8	-	-	Y (0.847)	Non-effector	-	Y (0.957 | 41-61)	-	0	Y	n3-13c21/22o	355	5.44	13.09	0	o
RhcerR0301Chr07B05170-T1	Non-apoplastic	0.63	-	-	Y (0.755)	Non-effector	-	-	-	1	Y	n3-14c19/20o483-503i	561	ExpAA=23.63	1.96	1	o483-505i
RhcerR0301Chr07B05350-T1	Apoplastic	0.8	-	-	Y (0.82)	Non-effector	-	-	-	1	Y	n4-16c21/22o636-656i	659	ExpAA=23.15	0.96	1	o635-657i
RhcerR0301Chr07B05450-T1	Non-apoplastic	0.93	-	-	Y (0.857)	Non-effector	-	-	Y (AKKTK,RFRKRKV,KKLAEGKIVDLDEKIREK,KKTKEAYEELEKDIRKTLR)	0	Y	n4-14c19/20o	436	ExpAA=0.13	0.12	0	o
RhcerR0301Chr07B05490-T1	Non-apoplastic	0.52	-	-	Y (0.895)	Non-effector	-	Y (0.992 | 29-60)	-	0	Y	n4-13c18/19o	547	ExpAA=0.68	0.65	0	o
RhcerR0301Chr07B05500-T1	Non-apoplastic	0.62	-	-	Y (0.905)	Non-effector	-	Y (0.992 | 29-60)	-	0	Y	n4-13c18/19o	439	ExpAA=2.32	2.22	0	o
RhcerR0301Chr07B05540-T1	Non-apoplastic	0.5	-	-	Y (0.702)	Non-effector	-	-	-	1	Y	n3-13c18/19o177-200i	377	ExpAA=35.55	0.15	1	o178-200i
RhcerR0301Chr07B05550-T1	Apoplastic	0.89	Y (0.739)	Y (0.806)	-	Apoplastic/cytoplasmic effector	-	-	Y (RRSCCPIGGRCCGNRKCCR)	0	Y	n6-17c22/23o	170	3.2	13.2	0	o
RhcerR0301Chr07B05590-T1	Apoplastic	0.62	-	Y (0.579)	-	Apoplastic effector	-	-	-	3	Y	n10-23c35/36o115-137i158-180o186-206i	NA	NA	NA	NA	NA
RhcerR0301Chr07B05720-T1	Apoplastic	0.61	-	-	Y (0.642)	Non-effector	-	-	-	3	Y	n10-25c33/34o91-109i121-143o163-185i	NA	NA	NA	NA	NA
RhcerR0301Chr07B05740-T1	Apoplastic	0.63	-	Y (0.595)	-	Apoplastic effector	-	-	-	3	Y	n10-23c35/36o125-146i158-176o182-206i	NA	NA	NA	NA	NA
RhcerR0301Chr07B05750-T1	Apoplastic	0.63	-	Y (0.595)	-	Apoplastic effector	-	-	-	3	Y	n10-23c35/36o125-146i158-176o182-206i	NA	NA	NA	NA	NA
RhcerR0301Chr07B06040-T1	Non-apoplastic	0.54	-	-	Y (0.693)	Non-effector	-	-	-	2	Y	n10-21c26/27o113-132i153-173o	NA	NA	NA	NA	NA
RhcerR0301Chr07B06080-T1	Apoplastic	0.74	-	-	Y (0.619)	Non-effector	-	-	Y (PKPS)	0	Y	n2-12c17/18o	537	0.17	1.15	0	o
RhcerR0301Chr07B06380-T1	Apoplastic	0.79	-	-	Y (0.666)	Non-effector	-	-	-	0	Y	n8-17c24/25o	399	ExpAA=5.45	5.2	0	o
RhcerR0301Chr07B06430-T1	Non-apoplastic	0.56	Y (0.827)	-	-	Cytoplasmic effector	-	-	-	0	Y	n10-21c26/27o	139	5.32	15.32	1	o10-27i
RhcerR0301Chr07B06540-T1	Non-apoplastic	0.67	-	-	Y (0.766)	Non-effector	-	-	-	0	Y	n5-12c17/18o	87	ExpAA=20.33	20.3	1	o5-24i
RhcerR0301Chr07B06550-T1	Apoplastic	0.64	-	-	Y (0.855)	Non-effector	-	-	-	0	Y	n3-13c18/19o	296	ExpAA=9.36	0.76	0	o
RhcerR0301Chr07B06580-T1	Apoplastic	0.64	Y (0.656)	Y (0.801)	-	Apoplastic/cytoplasmic effector	-	-	-	0	Y	n3-14c20/21o	174	0.69	1.69	0	o
RhcerR0301Chr07B06670-T1	Non-apoplastic	0.64	-	-	Y (0.838)	Non-effector	-	-	-	0	Y	n4-13c18/19o	528	ExpAA=0.08	0.04	0	o
RhcerR0301Chr07B06730-T1	Non-apoplastic	0.68	Y (0.652)	-	-	Cytoplasmic effector	-	-	-	0	Y	n5-15c20/21o	136	ExpAA=6.13	6.12	0	o
RhcerR0301Chr07B06740-T1	Non-apoplastic	0.52	-	-	Y (0.912)	Non-effector	-	-	-	0	Y	n5-12c18/19o	536	ExpAA=0.87	0.74	0	o
RhcerR0301Chr07B06800-T1	Non-apoplastic	0.53	-	-	Y (0.913)	Non-effector	-	-	-	0	Y	n5-12c18/19o	536	ExpAA=0.58	0.45	0	o
RhcerR0301Chr08A00290-T1	Apoplastic	0.73	-	-	Y (0.727)	Non-effector	-	-	-	0	Y	n4-15c19/20o	426	ExpAA=0.62	0.51	0	o
RhcerR0301Chr08A00350-T1	Apoplastic	0.64	-	-	Y (0.607)	Non-effector	-	-	-	0	Y	n7-18c23/24o	268	1.07	9.5	0	o
RhcerR0301Chr08A00370-T1	Apoplastic	0.61	-	-	Y (0.588)	Non-effector	-	-	-	0	Y	n7-18c23/24o	268	1.27	9.56	0	o
RhcerR0301Chr08A01290-T1	Non-apoplastic	0.83	-	-	Y (0.964)	Non-effector	-	-	Y (ERRRRRRRAKKRRREA)	7	Y	n4-12c16/17o45-69i81-106o135-156i168-188o208-225i237-260o266-286i	NA	NA	NA	NA	NA
RhcerR0301Chr08A01380-T1	Apoplastic	0.71	-	-	Y (0.576)	Non-effector	Y (0.935 | 78-114)	-	-	0	Y	n3-16c21/22o	498	0.06	4	0	o
RhcerR0301Chr08A01410-T2	Apoplastic	0.82	-	-	Y (0.574)	Non-effector	Y (0.884 | 76-112)	-	-	0	Y	n3-14c19/20o	394	ExpAA=2.38	0.35	0	o
RhcerR0301Chr08A01470-T1	Non-apoplastic	0.84	-	-	Y (0.798)	Non-effector	-	-	Y (RSAKRRR)	0	Y	n3-14c22/23o	322	ExpAA=5.33	5.33	0	o
RhcerR0301Chr08A01660-T1	Non-apoplastic	0.73	-	-	Y (0.771)	Non-effector	-	-	Y (KRRGRRAK)	3	Y	n6-21c25/26o105-132i144-170o190-218i	NA	NA	NA	NA	NA
RhcerR0301Chr08A01690-T1	Apoplastic	0.84	-	-	Y (0.531)	Non-effector	-	-	-	0	Y	n6-17c22/23o	313	ExpAA=4.23	3.29	0	o
RhcerR0301Chr08A01750-T1	Non-apoplastic	0.51	-	-	Y (0.867)	Non-effector	-	-	Y (RGGKRRG)	1	Y	n5-16c21/22o277-301i	332	ExpAA=23.95	0.86	1	o279-301i
RhcerR0301Chr08A01930-T1	Apoplastic	0.7	-	-	Y (0.678)	Non-effector	Y (0.955 | 32-55)	-	-	0	Y	n3-14c19/20o	416	ExpAA=5.25	5.13	0	o
RhcerR0301Chr08A02330-T1	Apoplastic	0.82	-	Y (0.658)	-	Apoplastic effector	Y (0.65 | 21-102)	Y (0.962 | 39-61)	-	0	Y	n3-12c17/18o	202	ExpAA=6.32	4.18	0	o
RhcerR0301Chr08A02360-T1	Apoplastic	0.9	-	Y (0.898)	-	Apoplastic effector	-	-	-	0	Y	n8-18c23/24o	245	ExpAA=3.81	3.81	0	o
RhcerR0301Chr08A02470-T1	Apoplastic	0.75	Y (0.535)	Y (0.788)	-	Apoplastic/cytoplasmic effector	-	-	-	0	Y	n2-12c17/18o	182	ExpAA=0.33	0.33	0	o
RhcerR0301Chr08A02540-T1	Non-apoplastic	0.78	-	-	Y (0.512)	Non-effector	-	-	-	0	Y	n5-16c20/21o	93	ExpAA=0.03	0.03	0	o
RhcerR0301Chr08A02560-T1	Apoplastic	0.72	-	-	Y (0.788)	Non-effector	-	-	-	0	Y	n2-13c18/19o	399	ExpAA=0.57	0.56	0	o
RhcerR0301Chr08A02630-T1	Apoplastic	0.77	-	-	Y (0.927)	Non-effector	-	-	-	0	Y	n13-22c27/28o	719	ExpAA=0.85	0.75	0	o
RhcerR0301Chr08A02960-T1	Apoplastic	0.81	-	-	Y (0.594)	Non-effector	-	-	-	1	Y	n5-13c18/19o472-494i	495	0.82	0.13	0	o
RhcerR0301Chr08A03110-T1	Non-apoplastic	0.89	-	-	Y (0.893)	Non-effector	-	-	Y (LGEV)	0	Y	n8-16c21/22o	443	0.25	1.22	0	o
RhcerR0301Chr08A03160-T1	Non-apoplastic	0.95	-	-	Y (0.957)	Non-effector	-	-	-	0	Y	n5-15c20/21o	838	0.74	1.49	0	o
RhcerR0301Chr08A03610-T1	Non-apoplastic	0.79	-	-	Y (0.797)	Non-effector	-	-	-	3	Y	n7-18c23/24o64-85i97-114o126-144i	NA	NA	NA	NA	NA
RhcerR0301Chr08A03640-T1	Non-apoplastic	0.51	-	-	Y (0.543)	Non-effector	-	-	-	0	Y	n2-13c17/18o	72	ExpAA=3.01	3.01	0	o
RhcerR0301Chr08A03650-T1	Apoplastic	0.81	-	-	Y (0.545)	Non-effector	-	-	-	0	Y	n5-15c20/21o	415	ExpAA=4.20	4.19	0	o
RhcerR0301Chr08A03850-T1	Apoplastic	0.55	-	-	Y (0.762)	Non-effector	Y (0.832 | 59-97)	Y (0.938 | 21-51)	-	0	Y	n3-13c18/19o	153	ExpAA=0.29	0.29	0	o
RhcerR0301Chr08A03890-T1	Apoplastic	0.6	-	-	Y (0.512)	Non-effector	-	-	-	0	Y	n6-16c20/21o	339	7.68	17.64	1	i7-26o
RhcerR0301Chr08A03920-T1	Apoplastic	0.8	-	-	Y (0.933)	Non-effector	-	-	Y (KRENGGGLPLRKSKF,RKIGEDSATLLKNKRE)	0	Y	n3-14c19/20o	778	ExpAA=0.13	0.1	0	o
RhcerR0301Chr08A04240-T1	Non-apoplastic	0.84	-	-	Y (0.75)	Non-effector	Y (0.986 | 96-117)	Y (0.893 | 77-117)	-	4	0	i12-30o36-54i149-168o188-205i	NA	NA	NA	NA	NA
RhcerR0301Chr08A04290-T1	Apoplastic	0.81	-	Y (0.545)	-	Apoplastic effector	-	-	-	0	Y	n3-13c18/19o	135	ExpAA=5.85	0.47	0	o
RhcerR0301Chr08A04310-T1	Apoplastic	0.67	-	-	Y (0.731)	Non-effector	-	-	-	0	Y	n2-12c17/18o	509	0.6	1.3	0	o
RhcerR0301Chr08A04380-T1	Apoplastic	0.77	-	-	Y (0.574)	Non-effector	-	-	-	0	Y	n5-16c22/23o	386	ExpAA=0.33	0.32	0	o
RhcerR0301Chr08A04430-T1	Non-apoplastic	0.54	-	-	Y (0.841)	Non-effector	-	-	-	0	Y	n2-12c17/18o	516	ExpAA=3.03	3.02	0	o
RhcerR0301Chr08A04810-T1	Apoplastic	0.71	-	-	Y (0.589)	Non-effector	-	-	-	0	Y	n4-15c20/21o	472	ExpAA=2.83	2.83	0	o
RhcerR0301Chr08A05010-T1	Apoplastic	0.74	-	Y (0.572)	-	Apoplastic effector	-	-	-	0	Y	n5-13c18/19o	211	0.21	0.9	0	o
RhcerR0301Chr08A05350-T1	Non-apoplastic	0.51	-	-	Y (0.558)	Non-effector	-	-	-	0	Y	n5-16c24/25o	379	ExpAA=7.74	7.68	0	o
RhcerR0301Chr08A05390-T1	Apoplastic	0.84	-	-	Y (0.85)	Non-effector	-	Y (0.97 | 24-44)	-	1	Y	n3-13c17/18o501-527i	565	ExpAA=25.37	2.11	1	o505-527i
RhcerR0301Chr08A05470-T1	Non-apoplastic	0.88	-	-	Y (0.965)	Non-effector	-	-	-	0	Y	n2-13c18/19o	425	ExpAA=2.01	2	0	o
RhcerR0301Chr08A05700-T1	Apoplastic	0.63	-	-	Y (0.575)	Non-effector	Y (0.956 | 93-113)	-	-	0	Y	n6-13c18/19o	208	ExpAA=35.72	19.69	0	o
RhcerR0301Chr08A05790-T1	Apoplastic	0.66	-	-	Y (0.658)	Non-effector	-	-	-	0	Y	n6-13c18/19o	195	ExpAA=39.39	19.58	0	o
RhcerR0301Chr08A05860-T1	Apoplastic	0.79	-	-	Y (0.603)	Non-effector	-	-	Y (AAAED)	0	Y	n4-15c20/21o	490	ExpAA=4.38	2.6	0	o
RhcerR0301Chr08A05880-T1	Non-apoplastic	0.86	Y (0.527)	-	-	Cytoplasmic effector	-	-	-	0	Y	n6-14c23/24o	212	ExpAA=0.06	0.05	0	o
RhcerR0301Chr08A05910-T1	Apoplastic	0.69	-	-	Y (0.542)	Non-effector	-	-	-	0	Y	n4-12c17/18o	283	0.48	0.02	0	o
RhcerR0301Chr08A05930-T1	Apoplastic	0.7	-	-	Y (0.657)	Non-effector	-	-	-	0	Y	n3-11c16/17o	503	ExpAA=3.16	0.27	0	o
RhcerR0301Chr08A05990-T1	Apoplastic	0.59	-	-	Y (0.868)	Non-effector	-	-	-	0	Y	n5-15c20/21o	530	ExpAA=21.32	20.93	1	i7-29o
RhcerR0301Chr08A06130-T1	Non-apoplastic	0.95	-	-	Y (0.989)	Non-effector	Y (0.991 | 99-119)	-	Y (KRLTGKSVGSGKTDKSKDK)	1	Y	n10-20c25/26o852-871i	911	ExpAA=24.98	10.24	0	o
RhcerR0301Chr08A06160-T1	Apoplastic	0.74	-	-	Y (0.724)	Non-effector	-	-	-	0	Y	n4-19c24/25o	367	6.55	15.87	1	i2-24o
RhcerR0301Chr08A06170-T1	Apoplastic	0.71	-	-	Y (0.614)	Non-effector	-	-	-	1	Y	n7-17c25/26o322-340i	341	9.75	2.26	1	o321-340i
RhcerR0301Chr08A06180-T1	Apoplastic	0.59	-	-	Y (0.578)	Non-effector	-	-	-	1	Y	n7-18c23/24o296-313i	314	ExpAA=22.61	0.65	1	o291-313i
RhcerR0301Chr08A06200-T1	Non-apoplastic	0.53	-	-	Y (0.806)	Non-effector	-	-	-	1	Y	n6-17c21/22o498-516i	517	ExpAA=22.89	1.52	1	o494-516i
RhcerR0301Chr08A06220-T1	Apoplastic	0.58	-	-	Y (0.872)	Non-effector	-	-	-	1	Y	n8-19c24/25o366-384i	385	ExpAA=21.98	0.6	1	o362-384i
RhcerR0301Chr08A06230-T1	Apoplastic	0.63	-	Y (0.637)	-	Apoplastic effector	-	-	-	0	Y	n4-14c19/20o	170	0.18	1.18	0	o
RhcerR0301Chr08A06250-T1	Apoplastic	0.55	-	Y (0.501)	-	Apoplastic effector	-	-	-	1	Y	n6-15c20/21o217-236i	NA	NA	NA	NA	NA
RhcerR0301Chr08A06320-T1	Apoplastic	0.58	-	Y (0.575)	-	Apoplastic effector	-	-	-	0	Y	n3-12c17/18o	143	0.71	1.71	0	o
RhcerR0301Chr08A06350-T1	Apoplastic	0.57	-	-	Y (0.813)	Non-effector	-	Y (0.977 | 28-49)	-	1	Y	n4-11c16/17o481-498i	500	0.74	0.2	0	o
RhcerR0301Chr08A06390-T1	Apoplastic	0.78	-	-	Y (0.741)	Non-effector	-	-	-	0	Y	n2-13c18/19o	565	ExpAA=0.16	0	0	o
RhcerR0301Chr08A06400-T1	Apoplastic	0.84	-	-	Y (0.84)	Non-effector	-	-	-	0	Y	n2-13c18/19o	603	ExpAA=0.18	0	0	o
RhcerR0301Chr08A06430-T1	Apoplastic	0.61	-	-	Y (0.516)	Non-effector	-	-	-	0	Y	n2-13c19/20o	198	ExpAA=0.13	0.12	0	o
RhcerR0301Chr08A06440-T1	Apoplastic	0.66	-	-	Y (0.884)	Non-effector	-	-	-	0	Y	n3-13c18/19o	568	ExpAA=0.31	0.01	0	o
RhcerR0301Chr08A06510-T1	Non-apoplastic	0.74	-	-	Y (0.813)	Non-effector	-	-	-	2	Y	n3-13c18/19o254-275i499-519o	NA	NA	NA	NA	NA
RhcerR0301Chr08A06520-T1	Non-apoplastic	0.57	-	-	Y (0.93)	Non-effector	-	-	-	0	Y	n3-14c19/20o	537	ExpAA=0.24	0.24	0	o
RhcerR0301Chr08A06530-T1	Apoplastic	0.97	-	Y (0.534)	-	Apoplastic effector	-	-	-	0	Y	n3-14c18/19o	690	ExpAA=0.88	0.87	0	o
RhcerR0301Chr08A06540-T1	Non-apoplastic	0.55	Y (0.807)	-	-	Cytoplasmic effector	-	Y (0.939 | 44-66)	-	0	Y	n6-17c21/22o	185	ExpAA=21.40	16.72	0	o
RhcerR0301Chr08A06660-T1	Non-apoplastic	0.64	-	-	Y (0.651)	Non-effector	-	-	-	1	0	o12-35i	196	ExpAA=41.30	20.79	1	o15-34i
RhcerR0301Chr08B00190-T1	Apoplastic	0.77	-	-	Y (0.726)	Non-effector	-	-	-	0	Y	n4-15c19/20o	430	ExpAA=0.57	0.5	0	o
RhcerR0301Chr08B00250-T1	Apoplastic	0.64	-	-	Y (0.607)	Non-effector	-	-	-	0	Y	n7-18c23/24o	268	1.07	9.5	0	o
RhcerR0301Chr08B00270-T1	Apoplastic	0.61	-	-	Y (0.588)	Non-effector	-	-	-	0	Y	n7-18c23/24o	268	1.27	9.56	0	o
RhcerR0301Chr08B01250-T1	Apoplastic	0.74	-	-	Y (0.562)	Non-effector	Y (0.884 | 76-112)	-	-	0	Y	n3-14c19/20o	496	ExpAA=3.91	0.7	0	o
RhcerR0301Chr08B01500-T1	Non-apoplastic	0.73	-	-	Y (0.771)	Non-effector	-	-	Y (KRRGRRAK)	3	Y	n6-21c25/26o105-132i144-170o190-218i	NA	NA	NA	NA	NA
RhcerR0301Chr08B01530-T1	Apoplastic	0.83	-	-	Y (0.538)	Non-effector	-	-	-	0	Y	n6-17c22/23o	313	ExpAA=7.57	5.98	0	o
RhcerR0301Chr08B01580-T1	Apoplastic	0.55	-	-	Y (0.846)	Non-effector	-	-	Y (RGGKRRG)	1	Y	n7-17c21/22o277-301i	332	ExpAA=24.06	0.42	1	o279-301i
RhcerR0301Chr08B01850-T1	Apoplastic	0.78	-	-	Y (0.677)	Non-effector	Y (0.955 | 32-55)	-	-	0	Y	n3-14c19/20o	416	ExpAA=4.26	4.23	0	o
RhcerR0301Chr08B02130-T1	Apoplastic	0.88	-	Y (0.706)	-	Apoplastic effector	Y (0.65 | 21-102)	Y (0.962 | 39-61)	-	0	Y	n3-12c17/18o	202	ExpAA=8.04	4.62	0	o
RhcerR0301Chr08B02160-T1	Apoplastic	0.87	-	Y (0.552)	-	Apoplastic effector	-	-	-	0	Y	n6-16c21/22o	259	0.21	1.2	0	o
RhcerR0301Chr08B02280-T1	Apoplastic	0.73	Y (0.569)	Y (0.764)	-	Apoplastic/cytoplasmic effector	-	-	-	0	Y	n2-12c17/18o	182	ExpAA=0.26	0.26	0	o
RhcerR0301Chr08B02380-T1	Non-apoplastic	0.71	Y (0.506)	-	-	Cytoplasmic effector	-	-	-	0	Y	n5-16c20/21o	83	ExpAA=0.05	0.05	0	o
RhcerR0301Chr08B02400-T1	Apoplastic	0.72	-	-	Y (0.829)	Non-effector	-	-	-	0	Y	n2-13c18/19o	399	ExpAA=0.57	0.56	0	o
RhcerR0301Chr08B02460-T1	Apoplastic	0.75	-	-	Y (0.928)	Non-effector	-	-	-	0	Y	n13-22c27/28o	719	ExpAA=0.86	0.75	0	o
RhcerR0301Chr08B02830-T1	Apoplastic	0.81	-	-	Y (0.586)	Non-effector	-	-	-	1	Y	n5-13c18/19o473-495i	496	ExpAA=9.79	0.13	0	o
RhcerR0301Chr08B02990-T1	Non-apoplastic	0.9	-	-	Y (0.91)	Non-effector	-	-	Y (LGEV)	0	Y	n8-16c21/22o	443	0.25	1.22	0	o
RhcerR0301Chr08B03040-T1	Non-apoplastic	0.97	-	-	Y (0.985)	Non-effector	-	-	-	0	Y	n5-15c20/21o	638	0.83	1.49	0	o
RhcerR0301Chr08B03040-T2	Non-apoplastic	0.95	-	-	Y (0.988)	Non-effector	-	-	-	0	Y	n5-15c20/21o	746	0.73	1.49	0	o
RhcerR0301Chr08B03510-T1	Apoplastic	0.61	-	-	Y (0.679)	Non-effector	-	-	-	0	Y	n2-13c17/18o	348	ExpAA=2.20	1.64	0	o
RhcerR0301Chr08B03520-T1	Apoplastic	0.81	-	-	Y (0.545)	Non-effector	-	-	-	0	Y	n5-15c20/21o	415	ExpAA=4.20	4.19	0	o
RhcerR0301Chr08B03710-T1	Apoplastic	0.61	-	-	Y (0.728)	Non-effector	Y (0.842 | 78-119)	Y (0.938 | 21-51)	-	0	Y	n3-13c18/19o	175	ExpAA=0.27	0.26	0	o
RhcerR0301Chr08B03750-T1	Non-apoplastic	0.52	-	-	Y (0.693)	Non-effector	-	-	-	0	Y	n6-16c20/21o	402	ExpAA=20.12	17.61	1	i7-26o
RhcerR0301Chr08B03770-T1	Apoplastic	0.82	-	-	Y (0.962)	Non-effector	-	-	Y (KRANGGGLPLRKSKF,RKIGEDSATLLKNKRA)	0	Y	n3-14c19/20o	778	ExpAA=0.13	0.11	0	o
RhcerR0301Chr08B03960-T1	Non-apoplastic	0.82	-	-	Y (0.85)	Non-effector	Y (0.986 | 96-117)	Y (0.893 | 77-117)	-	4	0	i12-31o149-167i188-215o248-271i	NA	NA	NA	NA	NA
RhcerR0301Chr08B04010-T1	Apoplastic	0.82	-	Y (0.584)	-	Apoplastic effector	-	-	-	0	Y	n3-13c18/19o	135	ExpAA=5.84	0.46	0	o
RhcerR0301Chr08B04040-T1	Apoplastic	0.68	-	-	Y (0.733)	Non-effector	-	-	-	0	Y	n2-12c17/18o	509	ExpAA=0.67	0.47	0	o
RhcerR0301Chr08B04120-T1	Apoplastic	0.81	-	-	Y (0.61)	Non-effector	-	-	-	0	Y	n5-16c22/23o	389	ExpAA=0.20	0.19	0	o
RhcerR0301Chr08B04170-T1	Non-apoplastic	0.54	-	-	Y (0.841)	Non-effector	-	-	-	0	Y	n2-12c17/18o	516	ExpAA=3.03	3.02	0	o
RhcerR0301Chr08B04490-T1	Apoplastic	0.67	-	-	Y (0.623)	Non-effector	-	-	-	0	Y	n4-15c20/21o	481	ExpAA=2.81	2.81	0	o
RhcerR0301Chr08B04660-T1	Apoplastic	0.74	-	Y (0.572)	-	Apoplastic effector	-	-	-	0	Y	n5-13c18/19o	211	0.21	0.9	0	o
RhcerR0301Chr08B04840-T1	Non-apoplastic	0.63	-	-	Y (0.646)	Non-effector	-	-	-	0	Y	n4-15c20/21o	206	1.28	11.28	0	o
RhcerR0301Chr08B04880-T1	Non-apoplastic	0.51	-	-	Y (0.652)	Non-effector	-	-	-	0	Y	n4-15c20/21o	168	ExpAA=24.05	23.59	1	o10-32i
RhcerR0301Chr08B04930-T1	Apoplastic	0.82	-	Y (0.668)	-	Apoplastic effector	-	-	-	0	Y	n6-13c18/19o	208	0.02	9.99	0	o
RhcerR0301Chr08B04940-T1	Apoplastic	0.68	-	Y (0.665)	-	Apoplastic effector	-	-	-	0	Y	n3-11c15/16o	226	ExpAA=3.02	2.92	0	o
RhcerR0301Chr08B05060-T1	Non-apoplastic	0.51	-	-	Y (0.558)	Non-effector	-	-	-	0	Y	n5-16c24/25o	379	ExpAA=7.74	7.68	0	o
RhcerR0301Chr08B05100-T1	Apoplastic	0.84	-	-	Y (0.84)	Non-effector	-	Y (0.97 | 24-44)	-	1	Y	n3-13c17/18o501-527i	565	ExpAA=25.37	2.11	1	o505-527i
RhcerR0301Chr08B05160-T1	Non-apoplastic	0.88	-	-	Y (0.965)	Non-effector	-	-	-	0	Y	n2-13c18/19o	425	ExpAA=2.01	2	0	o
RhcerR0301Chr08B05360-T1	Apoplastic	0.64	-	-	Y (0.554)	Non-effector	Y (0.956 | 93-113)	-	-	0	Y	n6-13c18/19o	208	ExpAA=32.13	18.98	0	o
RhcerR0301Chr08B05430-T1	Apoplastic	0.66	-	Y (0.503)	-	Apoplastic effector	-	-	-	0	Y	n2-13c21/22o	208	ExpAA=0.70	0.66	0	o
RhcerR0301Chr08B05450-T1	Apoplastic	0.63	-	-	Y (0.653)	Non-effector	-	-	-	0	Y	n6-13c18/19o	207	ExpAA=38.95	19.45	0	o
RhcerR0301Chr08B05520-T1	Apoplastic	0.79	-	-	Y (0.603)	Non-effector	-	-	Y (AAAED)	0	Y	n4-15c20/21o	490	ExpAA=4.38	2.6	0	o
RhcerR0301Chr08B05540-T1	Non-apoplastic	0.89	Y (0.585)	-	-	Cytoplasmic effector	-	-	-	0	Y	n6-14c23/24o	213	ExpAA=0.06	0.05	0	o
RhcerR0301Chr08B05570-T1	Apoplastic	0.68	-	-	Y (0.502)	Non-effector	Y (0.904 | 61-112)	-	-	0	Y	n4-12c17/18o	304	0.5	0.15	0	o
RhcerR0301Chr08B05590-T1	Apoplastic	0.67	-	-	Y (0.667)	Non-effector	-	-	-	0	Y	n3-11c16/17o	503	ExpAA=3.11	0.32	0	o
RhcerR0301Chr08B05610-T1	Apoplastic	0.68	-	-	Y (0.704)	Non-effector	-	-	-	0	Y	n6-19c26/27o	485	ExpAA=2.39	1.3	0	o
RhcerR0301Chr08B05650-T1	Apoplastic	0.6	-	-	Y (0.869)	Non-effector	-	-	-	0	Y	n5-15c20/21o	530	ExpAA=21.68	21.45	1	i7-29o
RhcerR0301Chr08B05650-T2	Apoplastic	0.61	-	-	Y (0.766)	Non-effector	-	-	-	0	Y	n5-15c20/21o	473	ExpAA=21.68	21.46	1	i7-29o
RhcerR0301Chr08B05650-T3	Apoplastic	0.65	-	-	Y (0.679)	Non-effector	-	-	-	0	Y	n5-15c20/21o	437	ExpAA=21.69	21.46	1	i7-29o
RhcerR0301Chr08B05770-T1	Non-apoplastic	0.95	-	-	Y (0.989)	Non-effector	Y (0.991 | 99-119)	-	Y (KRLTGKSVGSGKTDKSKDK)	1	Y	n10-20c25/26o852-871i	911	ExpAA=24.98	10.24	0	o
RhcerR0301Chr08B05800-T1	Apoplastic	0.74	-	-	Y (0.724)	Non-effector	-	-	-	0	Y	n4-19c24/25o	367	6.55	15.87	1	i2-24o
RhcerR0301Chr08B05810-T1	Apoplastic	0.72	-	-	Y (0.606)	Non-effector	-	-	-	1	Y	n7-17c25/26o322-340i	341	ExpAA=20.00	2.46	1	o321-340i
RhcerR0301Chr08B05820-T1	Apoplastic	0.59	-	-	Y (0.578)	Non-effector	-	-	-	1	Y	n7-18c23/24o296-313i	314	ExpAA=22.61	0.65	1	o291-313i
RhcerR0301Chr08B05850-T1	Non-apoplastic	0.6	-	-	Y (0.557)	Non-effector	-	-	-	0	Y	n6-17c21/22o	210	0.56	1.56	0	o
RhcerR0301Chr08B05870-T1	Apoplastic	0.58	-	-	Y (0.872)	Non-effector	-	-	-	1	Y	n8-19c24/25o366-384i	385	ExpAA=21.98	0.6	1	o362-384i
RhcerR0301Chr08B05880-T1	Apoplastic	0.6	-	Y (0.544)	-	Apoplastic effector	-	-	-	0	Y	n4-14c19/20o	237	ExpAA=4.14	1.2	0	o
RhcerR0301Chr08B05900-T1	Apoplastic	0.64	-	-	Y (0.714)	Non-effector	-	-	-	0	Y	n6-15c20/21o	149	ExpAA=0.04	0.04	0	o
RhcerR0301Chr08B06030-T1	Apoplastic	0.79	-	-	Y (0.722)	Non-effector	-	-	-	0	Y	n3-12c17/18o	500	ExpAA=5.65	1.5	0	o
RhcerR0301Chr08B06040-T1	Apoplastic	0.58	-	-	Y (0.815)	Non-effector	-	Y (0.977 | 28-49)	-	1	Y	n4-11c16/17o481-498i	500	0.76	0.21	0	o
RhcerR0301Chr08B06100-T1	Apoplastic	0.71	-	Y (0.534)	-	Apoplastic effector	-	-	-	0	Y	n2-13c18/19o	84	ExpAA=0.01	0.01	0	o
RhcerR0301Chr08B06140-T1	Apoplastic	0.77	-	Y (0.794)	-	Apoplastic effector	-	-	-	0	Y	n2-13c18/19o	169	ExpAA=0.01	0.01	0	o
RhcerR0301Chr08B06160-T1	Apoplastic	0.72	-	-	Y (0.866)	Non-effector	-	-	-	0	Y	n2-13c18/19o	567	ExpAA=0.09	0.01	0	o
RhcerR0301Chr08B06170-T1	Apoplastic	0.78	-	-	Y (0.843)	Non-effector	-	-	-	0	Y	n3-13c18/19o	568	ExpAA=0.44	0.01	0	o
RhcerR0301Chr08B06230-T1	Non-apoplastic	0.71	-	-	Y (0.772)	Non-effector	-	-	Y (RRRR)	2	Y	n3-13c18/19o254-275i499-519o	NA	NA	NA	NA	NA
RhcerR0301Chr08B06250-T1	Apoplastic	0.72	-	Y (0.763)	-	Apoplastic effector	-	-	-	0	Y	n3-14c19/20o	203	ExpAA=0.39	0.39	0	o
RhcerR0301Chr08B06260-T1	Apoplastic	0.96	-	Y (0.534)	-	Apoplastic effector	-	-	-	0	Y	n3-14c18/19o	690	ExpAA=0.41	0.41	0	o
RhcerR0301Chr08B06270-T1	Non-apoplastic	0.55	Y (0.768)	-	-	Cytoplasmic effector	-	Y (0.939 | 44-66)	-	0	Y	n6-17c21/22o	185	ExpAA=33.19	19.19	0	o
RhcerR0301Chr08B06280-T1	Apoplastic	0.59	Y (0.641)	Y (0.561)	-	Cytoplasmic/apoplastic effector	-	Y (0.939 | 44-66)	-	0	Y	n6-17c21/22o	183	ExpAA=25.86	18.36	1	i2-24o
RhcerR0301Chr08B06290-T1	Non-apoplastic	0.72	-	-	Y (0.674)	Non-effector	Y (0.996 | 53-74)	Y (0.998 | 59-86)	-	1	0	o17-37i	174	9.07	17.69	1	o15-37i
RhcerR0301Chr09A00750-T1	Apoplastic	0.75	-	-	Y (0.739)	Non-effector	-	-	-	0	Y	n3-13c18/19o	548	ExpAA=0.26	0.02	0	o
RhcerR0301Chr09A01000-T1	Apoplastic	0.64	-	-	Y (0.534)	Non-effector	Y (0.843 | 62-103)	-	-	0	Y	n4-15c23/24o	NA	NA	NA	NA	NA
RhcerR0301Chr09A01020-T1	Apoplastic	0.69	-	-	Y (0.985)	Non-effector	-	-	-	0	Y	n6-14c19/20o	997	ExpAA=3.40	3.38	0	o
RhcerR0301Chr09A01260-T1	Apoplastic	0.55	-	Y (0.64)	-	Apoplastic effector	-	-	-	0	Y	n6-14c19/20o	214	ExpAA=7.61	7.59	0	o
RhcerR0301Chr09A01320-T1	Apoplastic	0.91	-	Y (0.732)	-	Apoplastic effector	-	-	-	0	Y	n9-19c23/24o	162	ExpAA=6.89	6.83	0	o
RhcerR0301Chr09A01340-T1	Apoplastic	0.9	-	Y (0.893)	-	Apoplastic effector	-	-	-	0	Y	n8-19c23/24o	163	1.61	11.55	0	o
RhcerR0301Chr09A01360-T1	Apoplastic	0.95	-	Y (0.764)	-	Apoplastic effector	-	-	-	0	Y	n8-19c23/24o	162	ExpAA=9.87	9.75	0	o
RhcerR0301Chr09A01680-T1	Apoplastic	0.69	-	-	Y (0.711)	Non-effector	-	-	-	0	Y	n4-15c20/21o	412	ExpAA=20.29	20	1	i7-29o
RhcerR0301Chr09A01730-T1	Non-apoplastic	0.6	-	-	Y (0.645)	Non-effector	-	-	-	0	Y	n11-22c27/28o	147	ExpAA=2.31	0.06	0	o
RhcerR0301Chr09A01750-T1	Apoplastic	0.75	-	-	Y (0.589)	Non-effector	-	-	-	0	Y	n7-15c20/21o	412	3.14	12.54	0	o
RhcerR0301Chr09A01830-T1	Apoplastic	0.9	-	Y (0.888)	-	Apoplastic effector	-	-	-	0	Y	n3-12c17/18o	152	0.96	1.94	0	o
RhcerR0301Chr09A02000-T1	Apoplastic	0.82	-	-	Y (0.792)	Non-effector	Y (0.973 | 27-54)	-	-	1	Y	n4-12c17/18o422-440i	441	0.77	0.43	0	o
RhcerR0301Chr09A02010-T1	Apoplastic	0.62	-	-	Y (0.709)	Non-effector	-	-	-	0	Y	n5-13c18/19o	409	ExpAA=0.45	0.07	0	o
RhcerR0301Chr09A02020-T1	Apoplastic	0.78	-	Y (0.596)	-	Apoplastic effector	Y (0.771 | 48-79)	-	-	0	Y	n2-13c18/19o	301	ExpAA=0.73	0.73	0	o
RhcerR0301Chr09A02060-T1	Non-apoplastic	0.61	-	-	Y (0.715)	Non-effector	-	-	-	0	Y	n3-10c15/16o	390	ExpAA=0.07	0.06	0	o
RhcerR0301Chr09A02130-T1	Non-apoplastic	0.53	Y (0.561)	-	-	Cytoplasmic effector	-	-	-	0	Y	n7-17c21/22o	118	ExpAA=34.51	22.51	1	i7-24o
RhcerR0301Chr09A02140-T1	Apoplastic	0.69	-	Y (0.616)	-	Apoplastic effector	-	-	-	0	Y	n6-16c21/22o	131	5.31	14.08	0	o
RhcerR0301Chr09A02150-T1	Apoplastic	0.64	-	-	Y (0.54)	Non-effector	-	Y (0.806 | 44-69)	-	0	Y	n6-16c21/22o	142	7.29	16.1	0	o
RhcerR0301Chr09A02230-T1	Apoplastic	0.62	-	Y (0.905)	-	Apoplastic effector	-	-	-	0	Y	n5-12c17/18o	214	ExpAA=0.10	0.09	0	o
RhcerR0301Chr09A02240-T1	Apoplastic	0.9	-	Y (0.833)	-	Apoplastic effector	Y (0.793 | 53-73)	-	-	0	Y	n5-13c25/26o	252	ExpAA=0.27	0.27	0	o
RhcerR0301Chr09A02330-T1	Apoplastic	0.81	-	-	Y (0.533)	Non-effector	-	-	-	0	Y	n4-15c20/21o	193	ExpAA=0.24	0.24	0	o
RhcerR0301Chr09A02400-T1	Apoplastic	0.73	-	-	Y (0.533)	Non-effector	-	-	-	0	Y	n18-29c33/34o	95	ExpAA=22.57	22.57	1	o20-42i
RhcerR0301Chr09A02560-T1	Apoplastic	0.69	Y (0.643)	-	-	Cytoplasmic effector	-	-	-	0	Y	n6-17c21/22o	117	4.86	11.66	0	o
RhcerR0301Chr09A02660-T1	Apoplastic	0.82	-	-	Y (0.546)	Non-effector	-	-	-	0	Y	n3-14c19/20o	454	ExpAA=2.20	2.06	0	o
RhcerR0301Chr09A02860-T1	Non-apoplastic	0.93	-	-	Y (0.915)	Non-effector	-	-	-	0	Y	n12-22c30/31o	290	ExpAA=20.81	20.8	1	i13-35o
RhcerR0301Chr09A02890-T1	Apoplastic	0.6	-	-	Y (0.611)	Non-effector	-	-	Y (KRVK)	0	Y	n7-18c22/23o	257	4.43	12.07	0	o
RhcerR0301Chr09A02920-T1	Apoplastic	0.74	-	-	Y (0.665)	Non-effector	-	-	Y (KRVK)	0	Y	n7-18c22/23o	257	ExpAA=8.96	8.33	0	o
RhcerR0301Chr09A03050-T1	Apoplastic	0.93	-	Y (0.762)	-	Apoplastic effector	-	-	-	0	Y	n3-13c17/18o	509	ExpAA=0.14	0.14	0	o
RhcerR0301Chr09A03110-T1	Apoplastic	0.79	-	-	Y (0.817)	Non-effector	Y (0.991 | 32-70)	Y (0.984 | 47-97)	-	0	Y	n5-13c21/22o	429	ExpAA=0.28	0.2	0	o
RhcerR0301Chr09A03170-T1	Apoplastic	0.75	Y (0.516)	Y (0.648)	-	Apoplastic/cytoplasmic effector	-	-	-	0	Y	n4-15c23/24o	335	0.99	1.99	0	o
RhcerR0301Chr09A03390-T1	Apoplastic	0.8	-	-	Y (0.759)	Non-effector	-	-	-	0	Y	n4-15c20/21o	599	ExpAA=8.97	8.01	0	o
RhcerR0301Chr09A03400-T1	Apoplastic	0.78	-	Y (0.723)	-	Apoplastic effector	-	-	-	0	Y	n3-14c19/20o	251	ExpAA=0.29	0.2	0	o
RhcerR0301Chr09A03450-T1	Apoplastic	0.91	-	Y (0.733)	-	Apoplastic effector	-	-	-	0	Y	n7-15c20/21o	150	5.92	15.64	1	i7-29o
RhcerR0301Chr09A03520-T1	Non-apoplastic	0.82	-	-	Y (0.959)	Non-effector	-	-	-	4	0	i12-32o63-83i104-123o135-152i	NA	NA	NA	NA	NA
RhcerR0301Chr09A03610-T1	Apoplastic	0.74	-	-	Y (0.649)	Non-effector	-	-	-	0	Y	n2-13c17/18o	348	ExpAA=0.04	0.01	0	o
RhcerR0301Chr09A03640-T1	Apoplastic	0.67	-	-	Y (0.783)	Non-effector	-	-	-	0	Y	n4-15c20/21o	483	ExpAA=7.49	7.49	0	o
RhcerR0301Chr09A03750-T1	Non-apoplastic	0.65	-	-	Y (0.583)	Non-effector	-	-	Y (KVKK)	0	Y	n8-19c23/24o	189	ExpAA=7.36	6.48	0	o
RhcerR0301Chr09A03770-T1	Non-apoplastic	0.88	-	-	Y (0.92)	Non-effector	-	-	-	0	Y	n3-13c17/18o	389	ExpAA=20.56	20.56	1	i7-29o
RhcerR0301Chr09A03850-T1	Apoplastic	0.74	-	-	Y (0.732)	Non-effector	Y (0.973 | 79-108)	Y (0.901 | 43-73)	Y (KRFAQKLPPLKPKAHRRHR,AQKLPPLKPKAHRRHRHRA)	0	Y	n3-14c19/20o	284	0.11	1.1	0	o
RhcerR0301Chr09A03860-T1	Non-apoplastic	0.59	-	-	Y (0.577)	Non-effector	Y (0.983 | 83-105)	Y (0.742 | 58-85)	Y (PPLKPKAHRRRPHRGGPH)	0	Y	n3-13c18/19o	292	ExpAA=0.33	0.33	0	o
RhcerR0301Chr09A03870-T1	Apoplastic	0.73	-	-	Y (0.648)	Non-effector	Y (0.988 | 51-72)	-	-	0	Y	n2-13c18/19o	268	0.57	1.57	0	o
RhcerR0301Chr09A03950-T1	Non-apoplastic	0.56	-	-	Y (0.678)	Non-effector	-	-	-	0	Y	n15-25c30/31o	107	ExpAA=3.72	3.72	0	o
RhcerR0301Chr09A04060-T1	Apoplastic	0.99	-	Y (0.759)	-	Apoplastic effector	-	-	-	0	Y	n8-19c23/24o	179	ExpAA=2.39	2.37	0	o
RhcerR0301Chr09A04100-T1	Apoplastic	0.8	-	Y (0.872)	-	Apoplastic effector	-	-	Y (LGEV)	0	Y	n2-13c18/19o	230	ExpAA=3.63	3.2	0	o
RhcerR0301Chr09A04230-T1	Non-apoplastic	0.94	-	-	Y (0.706)	Non-effector	-	-	Y (KRSR)	0	Y	n3-13c18/19o	257	ExpAA=0.00	0	0	o
RhcerR0301Chr09A04280-T1	Apoplastic	0.67	-	-	Y (0.926)	Non-effector	Y (0.999 | 26-54)	Y (0.965 | 37-59)	Y (KRSSTGTCRVRPRSK)	0	Y	n10-21c26/27o	627	9.06	19.04	1	i5-27o
RhcerR0301Chr09A04460-T1	Apoplastic	0.89	-	-	Y (0.783)	Non-effector	-	-	Y (KRANGGGLPLKKSKF,RKVGEDSATLLKNKRA)	0	Y	n3-14c19/20o	666	ExpAA=0.19	0.12	0	o
RhcerR0301Chr09A04620-T1	Non-apoplastic	0.53	-	Y (0.523)	-	Apoplastic effector	-	-	-	0	Y	n4-15c20/21o	163	ExpAA=2.88	1.04	0	o
RhcerR0301Chr09A04620-T2	Non-apoplastic	0.54	-	-	Y (0.607)	Non-effector	-	-	-	0	Y	n4-15c20/21o	164	ExpAA=3.16	1.08	0	o
RhcerR0301Chr09A04860-T1	Apoplastic	0.84	-	Y (0.509)	-	Apoplastic effector	-	-	-	1	Y	n4-15c19/20o349-372i	374	ExpAA=23.59	1.04	1	o350-372i
RhcerR0301Chr09A04870-T1	Apoplastic	0.61	-	-	Y (0.559)	Non-effector	-	-	-	0	Y	n7-18c26/27o	94	5.45	15.45	1	i7-24o
RhcerR0301Chr09A05030-T1	Apoplastic	0.84	-	Y (0.581)	-	Apoplastic effector	-	-	-	1	Y	n2-12c17/18o296-323i	324	ExpAA=22.57	1.32	1	o301-323i
RhcerR0301Chr09A05040-T1	Apoplastic	0.72	-	-	Y (0.813)	Non-effector	-	-	-	1	Y	n4-15c19/20o339-361i	362	6.97	0.24	1	o339-361i
RhcerR0301Chr09A05080-T1	Apoplastic	0.84	-	-	Y (0.64)	Non-effector	-	-	-	0	Y	n5-16c24/25o	473	ExpAA=0.84	0.13	0	o
RhcerR0301Chr09A05090-T1	Apoplastic	0.79	-	-	Y (0.602)	Non-effector	-	-	-	0	Y	n5-15c19/20o	495	0.7	0.09	0	o
RhcerR0301Chr09A05390-T1	Apoplastic	0.65	-	-	Y (0.758)	Non-effector	-	-	-	0	Y	n5-20c25/26o	412	ExpAA=3.22	3.21	0	o
RhcerR0301Chr09A05480-T1	Apoplastic	0.76	-	Y (0.62)	-	Apoplastic effector	-	-	-	0	Y	n4-14c19/20o	144	0.37	1.37	0	o
RhcerR0301Chr09A05500-T1	Apoplastic	0.68	-	-	Y (0.962)	Non-effector	-	-	Y (RKARTAKEEPVVKHKRD,RRMRKARTAKEEPVVKHKR)	0	Y	n7-18c23/24o	663	ExpAA=0.37	0.34	0	o
RhcerR0301Chr09A05780-T1	Non-apoplastic	0.76	-	-	Y (0.939)	Non-effector	-	-	-	0	Y	n7-18c23/24o	408	ExpAA=0.27	0.05	0	o
RhcerR0301Chr09A05860-T1	Apoplastic	0.75	-	Y (0.572)	-	Apoplastic effector	-	-	-	0	Y	n3-14c19/20o	147	7.42	16.98	1	i7-29o
RhcerR0301Chr09A05890-T1	Apoplastic	0.62	-	-	Y (0.801)	Non-effector	Y (0.75 | 43-78)	-	-	0	Y	n5-15c19/20o	123	ExpAA=8.06	7.03	0	o
RhcerR0301Chr09A05980-T1	Apoplastic	0.67	-	-	Y (0.926)	Non-effector	-	-	-	0	Y	n9-20c25/26o	646	ExpAA=25.51	18.01	1	i9-31o
RhcerR0301Chr09A06060-T1	Apoplastic	0.73	-	-	Y (0.683)	Non-effector	Y (0.752 | 54-91)	-	-	0	Y	n6-16c20/21o	392	0.16	1.09	0	o
RhcerR0301Chr09A06200-T1	Apoplastic	0.79	-	-	Y (0.782)	Non-effector	Y (0.977 | 33-82)	-	Y (KRRS,QPKPGGRKGPKKIK)	0	Y	n3-13c21/22o	587	0.13	1.08	0	o
RhcerR0301Chr09A06370-T1	Non-apoplastic	0.92	-	-	Y (0.796)	Non-effector	-	-	-	7	Y	n3-14c19/20o43-63i70-89o101-123i135-159o179-203i224-244o264-286i	NA	NA	NA	NA	NA
RhcerR0301Chr09A06550-T1	Apoplastic	0.75	-	-	Y (0.57)	Non-effector	Y (0.753 | 65-105)	-	-	0	Y	n2-12c17/18o	290	0.59	1.59	0	o
RhcerR0301Chr09A06550-T2	Apoplastic	0.61	-	-	Y (0.675)	Non-effector	Y (0.753 | 65-105)	-	-	0	Y	n2-12c17/18o	307	0.59	1.58	0	o
RhcerR0301Chr09B00310-T1	Apoplastic	0.76	-	-	Y (0.733)	Non-effector	-	-	-	0	Y	n3-13c18/19o	548	ExpAA=0.25	0.02	0	o
RhcerR0301Chr09B00750-T1	Apoplastic	0.65	-	-	Y (0.619)	Non-effector	Y (0.843 | 62-103)	-	-	0	Y	n3-18c23/24o	NA	NA	NA	NA	NA
RhcerR0301Chr09B00770-T1	Apoplastic	0.67	-	-	Y (0.985)	Non-effector	-	-	-	0	Y	n6-14c19/20o	996	ExpAA=3.46	3.43	0	o
RhcerR0301Chr09B00820-T1	Non-apoplastic	0.52	-	Y (0.628)	-	Apoplastic effector	-	-	-	0	Y	n6-14c19/20o	241	ExpAA=6.92	6.84	0	o
RhcerR0301Chr09B00910-T1	Apoplastic	0.94	-	Y (0.926)	-	Apoplastic effector	-	-	-	0	Y	n9-19c23/24o	160	ExpAA=6.88	6.82	0	o
RhcerR0301Chr09B00950-T1	Apoplastic	0.93	-	Y (0.893)	-	Apoplastic effector	-	-	-	0	Y	n8-19c23/24o	162	4.79	14.7	0	o
RhcerR0301Chr09B01300-T1	Non-apoplastic	0.6	-	-	Y (0.645)	Non-effector	-	-	-	0	Y	n11-22c27/28o	147	ExpAA=2.31	0.06	0	o
RhcerR0301Chr09B01320-T1	Non-apoplastic	0.52	-	-	Y (0.578)	Non-effector	-	-	-	0	Y	n4-15c20/21o	417	1.55	11.25	0	o
RhcerR0301Chr09B01390-T1	Apoplastic	0.9	-	Y (0.888)	-	Apoplastic effector	-	-	-	0	Y	n3-12c17/18o	152	0.96	1.94	0	o
RhcerR0301Chr09B01500-T1	Apoplastic	0.82	-	-	Y (0.792)	Non-effector	Y (0.973 | 27-54)	-	-	1	Y	n4-12c17/18o422-440i	441	0.77	0.43	0	o
RhcerR0301Chr09B01510-T1	Apoplastic	0.62	-	-	Y (0.709)	Non-effector	-	-	-	0	Y	n5-13c18/19o	409	ExpAA=0.45	0.07	0	o
RhcerR0301Chr09B01520-T1	Apoplastic	0.78	-	Y (0.596)	-	Apoplastic effector	Y (0.771 | 48-79)	-	-	0	Y	n2-13c18/19o	301	ExpAA=0.73	0.73	0	o
RhcerR0301Chr09B01560-T1	Non-apoplastic	0.61	-	-	Y (0.715)	Non-effector	-	-	-	0	Y	n3-10c15/16o	390	ExpAA=0.07	0.06	0	o
RhcerR0301Chr09B01590-T1	Non-apoplastic	0.52	Y (0.557)	-	-	Cytoplasmic effector	-	-	-	0	Y	n7-17c21/22o	116	ExpAA=34.01	23.04	1	i7-24o
RhcerR0301Chr09B01600-T1	Apoplastic	0.68	-	Y (0.621)	-	Apoplastic effector	-	-	-	0	Y	n6-16c21/22o	131	5.91	14.16	0	o
RhcerR0301Chr09B01610-T1	Apoplastic	0.67	-	-	Y (0.51)	Non-effector	-	-	-	0	Y	n6-16c21/22o	142	7.77	17.64	1	o10-32i
RhcerR0301Chr09B01680-T1	Apoplastic	0.62	-	Y (0.841)	-	Apoplastic effector	-	-	-	0	Y	n5-12c17/18o	214	ExpAA=0.10	0.09	0	o
RhcerR0301Chr09B01690-T1	Apoplastic	0.88	-	Y (0.834)	-	Apoplastic effector	Y (0.793 | 53-73)	-	-	0	Y	n5-12c17/18o	254	ExpAA=0.20	0.2	0	o
RhcerR0301Chr09B01760-T1	Apoplastic	0.77	-	-	Y (0.523)	Non-effector	-	-	-	0	Y	n4-15c20/21o	217	ExpAA=0.23	0.23	0	o
RhcerR0301Chr09B01830-T1	Non-apoplastic	0.51	-	-	Y (0.601)	Non-effector	Y (0.864 | 21-92)	Y (0.963 | 55-76)	-	1	Y	n8-20c28/29o106-127i	NA	NA	NA	NA	NA
RhcerR0301Chr09B02000-T1	Apoplastic	0.69	Y (0.643)	-	-	Cytoplasmic effector	-	-	-	0	Y	n6-17c21/22o	117	4.86	11.66	0	o
RhcerR0301Chr09B02090-T1	Apoplastic	0.82	-	-	Y (0.546)	Non-effector	-	-	-	0	Y	n3-14c19/20o	454	ExpAA=2.20	2.06	0	o
RhcerR0301Chr09B02290-T1	Non-apoplastic	0.87	-	-	Y (0.881)	Non-effector	-	-	-	0	Y	n14-25c30/31o	310	ExpAA=20.36	20.35	1	i13-35o
RhcerR0301Chr09B02310-T1	Non-apoplastic	0.52	-	-	Y (0.685)	Non-effector	-	-	Y (KRVK)	0	Y	n7-18c22/23o	257	1.18	10.31	0	o
RhcerR0301Chr09B02330-T1	Apoplastic	0.72	-	-	Y (0.646)	Non-effector	-	-	Y (KRVK)	0	Y	n7-18c22/23o	257	ExpAA=8.04	7.48	0	o
RhcerR0301Chr09B02470-T1	Non-apoplastic	0.5	-	-	Y (0.824)	Non-effector	-	-	-	0	Y	n5-16c20/21o	552	2.58	12.39	0	o
RhcerR0301Chr09B02480-T1	Apoplastic	0.93	-	Y (0.762)	-	Apoplastic effector	-	-	-	0	Y	n3-13c17/18o	509	ExpAA=0.14	0.14	0	o
RhcerR0301Chr09B02540-T1	Apoplastic	0.79	-	-	Y (0.796)	Non-effector	Y (0.991 | 32-70)	Y (0.984 | 47-97)	-	0	Y	n5-13c21/22o	429	ExpAA=0.29	0.2	0	o
RhcerR0301Chr09B02590-T1	Apoplastic	0.77	-	Y (0.615)	-	Apoplastic effector	-	-	-	0	Y	n4-15c23/24o	335	ExpAA=2.04	2.04	0	o
RhcerR0301Chr09B02600-T1	Apoplastic	0.56	Y (0.78)	Y (0.74)	-	Cytoplasmic/apoplastic effector	-	-	-	0	Y	n3-14c19/20o	201	0.97	1.97	0	o
RhcerR0301Chr09B02800-T1	Apoplastic	0.79	-	-	Y (0.764)	Non-effector	-	-	-	0	Y	n4-15c20/21o	599	ExpAA=9.35	8.08	0	o
RhcerR0301Chr09B02810-T1	Apoplastic	0.87	-	Y (0.724)	-	Apoplastic effector	-	-	-	0	Y	n3-14c19/20o	251	ExpAA=0.29	0.2	0	o
RhcerR0301Chr09B02950-T1	Non-apoplastic	0.83	-	-	Y (0.962)	Non-effector	-	-	-	3	0	i12-32o93-117i138-157o	NA	NA	NA	NA	NA
RhcerR0301Chr09B03040-T1	Apoplastic	0.74	-	-	Y (0.649)	Non-effector	-	-	-	0	Y	n2-13c17/18o	348	ExpAA=0.04	0.01	0	o
RhcerR0301Chr09B03070-T1	Apoplastic	0.67	-	-	Y (0.777)	Non-effector	-	-	-	0	Y	n4-15c20/21o	500	ExpAA=7.52	7.49	0	o
RhcerR0301Chr09B03190-T1	Non-apoplastic	0.65	-	-	Y (0.583)	Non-effector	-	-	Y (KVKK)	0	Y	n8-19c23/24o	189	ExpAA=7.36	6.48	0	o
RhcerR0301Chr09B03210-T1	Non-apoplastic	0.88	-	-	Y (0.92)	Non-effector	-	-	-	0	Y	n3-13c17/18o	389	ExpAA=20.56	20.56	1	i7-29o
RhcerR0301Chr09B03290-T1	Apoplastic	0.61	-	-	Y (0.658)	Non-effector	Y (0.946 | 38-70)	Y (0.901 | 43-73)	Y (KRFAQKLPPLKPKAHRRHR,AQKLPPLKPKAHRRHRHRA)	0	Y	n3-14c19/20o	260	0.11	1.1	0	o
RhcerR0301Chr09B03300-T1	Non-apoplastic	0.59	-	-	Y (0.577)	Non-effector	Y (0.983 | 83-105)	Y (0.742 | 58-85)	Y (PPLKPKAHRRRPHRGGPH)	0	Y	n3-13c18/19o	292	ExpAA=0.33	0.33	0	o
RhcerR0301Chr09B03310-T1	Apoplastic	0.85	-	-	Y (0.696)	Non-effector	Y (0.988 | 51-72)	Y (0.794 | 67-96)	-	0	Y	n2-13c18/19o	295	0.16	1.15	0	o
RhcerR0301Chr09B03500-T1	Apoplastic	0.97	-	Y (0.759)	-	Apoplastic effector	-	-	-	0	Y	n8-19c23/24o	163	ExpAA=4.86	4.82	0	o
RhcerR0301Chr09B03530-T1	Apoplastic	0.92	-	-	Y (0.526)	Non-effector	-	-	Y (LGEV)	0	Y	n2-13c18/19o	380	ExpAA=3.74	2.23	0	o
RhcerR0301Chr09B03650-T1	Non-apoplastic	0.97	-	-	Y (0.719)	Non-effector	-	-	Y (KRSR)	0	Y	n3-13c18/19o	257	ExpAA=0.00	0	0	o
RhcerR0301Chr09B03700-T1	Apoplastic	0.7	-	-	Y (0.893)	Non-effector	Y (0.999 | 26-54)	Y (0.965 | 37-59)	Y (KRSSTGTCRVRPRSK)	0	Y	n10-21c26/27o	604	9.06	19.04	1	i5-27o
RhcerR0301Chr09B03920-T1	Apoplastic	0.87	-	-	Y (0.963)	Non-effector	-	-	Y (KRANGGGLPLKKSKF,RKVGEDSATLLKNKRA)	0	Y	n3-14c19/20o	797	ExpAA=0.19	0.13	0	o
RhcerR0301Chr09B04100-T1	Apoplastic	0.59	-	Y (0.507)	-	Apoplastic effector	-	-	-	0	Y	n4-15c20/21o	163	ExpAA=5.92	1.66	0	o
RhcerR0301Chr09B04100-T2	Non-apoplastic	0.52	-	-	Y (0.579)	Non-effector	-	-	-	0	Y	n4-15c20/21o	164	ExpAA=6.95	1.82	0	o
RhcerR0301Chr09B04320-T1	Non-apoplastic	0.79	-	-	Y (0.878)	Non-effector	-	-	-	2	Y	n3-14c18/19o34-53i73-91o	NA	NA	NA	NA	NA
RhcerR0301Chr09B04370-T1	Apoplastic	0.84	-	Y (0.508)	-	Apoplastic effector	-	-	-	1	Y	n4-15c19/20o349-373i	374	ExpAA=23.60	1.04	1	o350-372i
RhcerR0301Chr09B04380-T1	Apoplastic	0.67	-	-	Y (0.604)	Non-effector	-	-	-	0	Y	n7-18c26/27o	193	2.46	12.46	0	o
RhcerR0301Chr09B04540-T1	Non-apoplastic	0.56	-	-	Y (0.698)	Non-effector	-	-	-	0	Y	n15-25c30/31o	107	ExpAA=3.72	3.72	0	o
RhcerR0301Chr09B04620-T1	Apoplastic	0.87	-	Y (0.617)	-	Apoplastic effector	-	-	-	1	Y	n2-12c17/18o300-323i	324	8.64	1.23	1	o301-323i
RhcerR0301Chr09B04630-T1	Apoplastic	0.74	-	-	Y (0.78)	Non-effector	-	-	-	1	Y	n4-15c19/20o340-361i	362	9.45	2.94	0	o
RhcerR0301Chr09B04670-T1	Apoplastic	0.84	-	-	Y (0.64)	Non-effector	-	-	-	0	Y	n5-16c24/25o	473	ExpAA=0.84	0.13	0	o
RhcerR0301Chr09B04680-T1	Apoplastic	0.83	-	-	Y (0.529)	Non-effector	-	-	-	0	Y	n5-15c19/20o	479	0.45	0.09	0	o
RhcerR0301Chr09B04980-T1	Apoplastic	0.65	-	-	Y (0.758)	Non-effector	-	-	-	0	Y	n5-20c25/26o	412	ExpAA=3.22	3.21	0	o
RhcerR0301Chr09B05060-T1	Non-apoplastic	0.63	-	-	Y (0.852)	Non-effector	-	-	-	0	Y	n7-18c24/25o	345	ExpAA=7.57	5.07	0	o
RhcerR0301Chr09B05070-T1	Apoplastic	0.68	-	-	Y (0.962)	Non-effector	-	-	Y (RKARTAKEEPVVKHKRD,RRMRKARTAKEEPVVKHKR)	0	Y	n7-18c23/24o	663	ExpAA=0.37	0.34	0	o
RhcerR0301Chr09B05320-T1	Non-apoplastic	0.67	-	-	Y (0.941)	Non-effector	-	-	-	0	Y	n7-18c23/24o	410	ExpAA=0.27	0.05	0	o
RhcerR0301Chr09B05400-T1	Apoplastic	0.78	-	Y (0.561)	-	Apoplastic effector	-	-	-	0	Y	n3-14c19/20o	147	4.44	14.01	0	o
RhcerR0301Chr09B05430-T1	Apoplastic	0.74	-	-	Y (0.722)	Non-effector	-	-	-	0	Y	n5-15c19/20o	77	ExpAA=9.64	9.64	0	o
RhcerR0301Chr09B05490-T1	Apoplastic	0.67	-	-	Y (0.926)	Non-effector	-	-	-	0	Y	n9-20c25/26o	646	ExpAA=25.48	18.01	1	i9-31o
RhcerR0301Chr09B05530-T1	Non-apoplastic	0.67	-	-	Y (0.711)	Non-effector	-	-	-	0	Y	n2-13c21/22o	130	4.18	11.97	0	o
RhcerR0301Chr09B05600-T1	Apoplastic	0.74	-	-	Y (0.683)	Non-effector	Y (0.752 | 54-91)	-	-	0	Y	n6-16c20/21o	392	ExpAA=0.77	0.71	0	o
RhcerR0301Chr09B06010-T1	Non-apoplastic	0.81	-	-	Y (0.7)	Non-effector	-	-	-	4	Y	n3-14c19/20o43-63i70-89o101-123i135-157o	NA	NA	NA	NA	NA
RhcerR0301Chr09B06210-T1	Apoplastic	0.78	-	-	Y (0.516)	Non-effector	Y (0.753 | 65-105)	-	-	0	Y	n2-12c17/18o	289	0.6	1.59	0	o
RhcerR0301Chr09B06360-T1	Apoplastic	0.68	-	-	Y (0.863)	Non-effector	Y (0.972 | 85-116)	-	-	0	Y	n2-13c18/19o	411	ExpAA=7.86	7.69	0	o
RhcerR0301Chr10A00580-T1	Apoplastic	0.72	-	-	Y (0.899)	Non-effector	-	-	-	0	Y	n4-13c18/19o	643	ExpAA=0.82	0.81	0	o
RhcerR0301Chr10A00600-T1	Non-apoplastic	0.6	-	Y (0.533)	-	Apoplastic effector	-	-	-	0	Y	n4-12c17/18o	151	ExpAA=2.54	2.53	0	o
RhcerR0301Chr10A00610-T1	Apoplastic	0.73	-	-	Y (0.878)	Non-effector	-	-	-	0	Y	n4-14c19/20o	625	ExpAA=4.18	4.03	0	o
RhcerR0301Chr10A00640-T1	Apoplastic	0.66	-	-	Y (0.601)	Non-effector	-	-	-	0	Y	n2-13c18/19o	299	ExpAA=8.30	4.91	0	o
RhcerR0301Chr10A00660-T1	Apoplastic	0.74	-	Y (0.507)	-	Apoplastic effector	-	-	-	0	Y	n7-18c24/25o	300	ExpAA=7.38	7.07	0	o
RhcerR0301Chr10A00670-T1	Non-apoplastic	0.82	Y (0.659)	-	-	Cytoplasmic effector	-	-	Y (RRRR,RKPSSPEPTVEQVEMKARK)	1	0	o15-32i	154	ExpAA=21.25	21.25	1	o15-37i
RhcerR0301Chr10A00750-T1	Non-apoplastic	0.54	-	-	Y (0.574)	Non-effector	-	-	-	0	Y	n5-16c21/22o	202	0.41	10.41	0	o
RhcerR0301Chr10A00880-T1	Non-apoplastic	0.65	Y (0.639)	-	-	Cytoplasmic effector	-	-	-	0	Y	n4-14c18/19o	190	1.28	11.28	0	o
RhcerR0301Chr10A01100-T1	Apoplastic	0.76	-	-	Y (0.524)	Non-effector	-	-	-	0	Y	n6-15c20/21o	522	9.48	16.02	0	o
RhcerR0301Chr10A01120-T1	Apoplastic	0.55	-	-	Y (0.711)	Non-effector	-	-	-	1	Y	n2-13c21/22o432-449i	450	ExpAA=7.99	1.98	0	o
RhcerR0301Chr10A01310-T1	Apoplastic	0.55	Y (0.568)	-	-	Cytoplasmic effector	-	-	-	0	Y	n6-17c21/22o	278	5.24	15.24	0	o
RhcerR0301Chr10A01320-T1	Apoplastic	0.62	Y (0.842)	-	-	Cytoplasmic effector	Y (0.732 | 23-43)	-	-	0	Y	n6-17c21/22o	349	8.22	18.22	1	i7-24o
RhcerR0301Chr10A01340-T1	Apoplastic	0.58	-	-	Y (0.562)	Non-effector	Y (0.961 | 23-43)	-	Y (RQRGPPRPPPGPPGGRGPPPPPRGPPPPPGGPRRPPPRER)	0	Y	n6-17c21/22o	156	6.02	16.02	1	i7-29o
RhcerR0301Chr10A01430-T1	Non-apoplastic	0.54	-	-	Y (0.625)	Non-effector	-	-	-	0	Y	n3-11c16/17o	114	ExpAA=0.22	0.2	0	o
RhcerR0301Chr10A01660-T1	Non-apoplastic	0.75	-	-	Y (0.672)	Non-effector	-	Y (0.942 | 39-73)	-	5	0	i7-27o47-65i86-103o115-133i145-169o	NA	NA	NA	NA	NA
RhcerR0301Chr10A01670-T1	Non-apoplastic	0.72	-	-	Y (0.928)	Non-effector	-	-	-	4	0	o20-41i274-298o318-350i362-388o	NA	NA	NA	NA	NA
RhcerR0301Chr10A01680-T1	Apoplastic	0.88	-	Y (0.888)	-	Apoplastic effector	-	-	-	0	Y	n4-14c19/20o	256	0.6	1.6	0	o
RhcerR0301Chr10A01750-T1	Apoplastic	0.87	-	-	Y (0.891)	Non-effector	Y (0.754 | 45-86)	-	-	0	Y	n12-20c25/26o	930	ExpAA=0.16	0.14	0	o
RhcerR0301Chr10A02420-T1	Non-apoplastic	0.5	-	-	Y (0.644)	Non-effector	-	-	-	0	Y	n6-16c21/22o	211	ExpAA=4.71	3.85	0	o
RhcerR0301Chr10A02720-T1	Apoplastic	0.8	-	Y (0.656)	-	Apoplastic effector	Y (1.0 | 27-48)	Y (0.966 | 36-57)	-	0	Y	n3-14c19/20o	320	ExpAA=0.91	0.9	0	o
RhcerR0301Chr10A02900-T1	Non-apoplastic	0.66	-	-	Y (0.984)	Non-effector	Y (0.987 | 68-102)	-	-	0	Y	n3-13c18/19o	249	0.89	1.88	0	o
RhcerR0301Chr10A03180-T1	Apoplastic	0.59	-	-	Y (0.867)	Non-effector	-	-	-	0	Y	n2-12c17/18o	447	0.39	1.39	0	o
RhcerR0301Chr10A03600-T1	Non-apoplastic	0.86	-	-	Y (0.714)	Non-effector	-	Y (0.935 | 51-73)	-	3	Y	n6-14c19/20o43-62i69-87o99-121i	NA	NA	NA	NA	NA
RhcerR0301Chr10B00160-T1	Non-apoplastic	0.64	-	-	Y (0.598)	Non-effector	-	-	-	1	0	o6-28i	119	ExpAA=32.52	27.72	1	o4-26i
RhcerR0301Chr10B01010-T1	Non-apoplastic	0.57	Y (0.878)	Y (0.919)	-	Apoplastic/cytoplasmic effector	-	-	-	0	Y	n3-14c19/20o	106	ExpAA=0.01	0.01	0	o
RhcerR0301Chr10B01210-T1	Apoplastic	0.81	-	-	Y (0.864)	Non-effector	-	-	-	0	Y	n4-13c18/19o	623	ExpAA=0.51	0.49	0	o
RhcerR0301Chr10B01220-T1	Apoplastic	0.75	-	-	Y (0.86)	Non-effector	-	-	-	0	Y	n4-12c17/18o	624	ExpAA=0.88	0.62	0	o
RhcerR0301Chr10B01230-T1	Apoplastic	0.73	-	-	Y (0.875)	Non-effector	-	-	-	0	Y	n4-14c19/20o	625	ExpAA=4.18	4.03	0	o
RhcerR0301Chr10B01260-T1	Apoplastic	0.69	-	-	Y (0.582)	Non-effector	-	-	-	0	Y	n2-13c18/19o	299	ExpAA=9.39	5.25	0	o
RhcerR0301Chr10B01280-T1	Apoplastic	0.74	-	Y (0.507)	-	Apoplastic effector	-	-	-	0	Y	n7-18c24/25o	300	ExpAA=7.38	7.07	0	o
RhcerR0301Chr10B01290-T1	Non-apoplastic	0.85	Y (0.621)	-	-	Cytoplasmic effector	-	-	Y (RRRR,RKPSSPEPTFEQVEMKARK)	1	0	o15-32i	154	ExpAA=21.12	21.12	1	o15-37i
RhcerR0301Chr10B01400-T1	Non-apoplastic	0.75	-	-	Y (0.668)	Non-effector	-	-	-	0	Y	n5-16c21/22o	184	0.4	10.4	0	o
RhcerR0301Chr10B01520-T1	Non-apoplastic	0.58	Y (0.662)	-	-	Cytoplasmic effector	-	-	-	0	Y	n4-14c18/19o	175	ExpAA=9.23	9.23	0	o
RhcerR0301Chr10B01670-T1	Apoplastic	0.77	-	-	Y (0.59)	Non-effector	Y (0.791 | 33-73)	-	-	0	Y	n3-14c19/20o	498	0.22	0.06	0	o
RhcerR0301Chr10B01700-T1	Apoplastic	0.76	-	-	Y (0.524)	Non-effector	-	-	-	0	Y	n6-15c20/21o	522	9.48	16.02	0	o
RhcerR0301Chr10B01700-T2	Apoplastic	0.71	-	-	Y (0.538)	Non-effector	-	-	-	0	Y	n6-15c20/21o	482	8	15.95	0	o
RhcerR0301Chr10B01720-T1	Apoplastic	0.55	-	-	Y (0.711)	Non-effector	-	-	-	1	Y	n2-13c21/22o432-449i	450	ExpAA=7.99	1.98	0	o
RhcerR0301Chr10B01960-T1	Non-apoplastic	0.53	Y (0.605)	-	-	Cytoplasmic effector	-	-	-	0	Y	n9-20c25/26o	274	ExpAA=0.26	0.26	0	o
RhcerR0301Chr10B01980-T1	Apoplastic	0.57	Y (0.846)	-	-	Cytoplasmic effector	-	-	Y (PRSPPRERRR)	0	Y	n6-17c21/22o	351	8.24	18.24	1	i7-24o
RhcerR0301Chr10B02000-T1	Apoplastic	0.56	-	-	Y (0.625)	Non-effector	Y (0.923 | 25-57)	-	Y (RQRGPPRPPPGPPGGRGPPPPPRGPPPPPGGPRRPPPRER)	0	Y	n6-17c21/22o	223	6.07	16.07	1	i7-29o
RhcerR0301Chr10B02090-T1	Non-apoplastic	0.52	-	-	Y (0.848)	Non-effector	-	-	Y (KKIRELLDLAYEYKKKNG)	0	Y	n3-11c16/17o	338	ExpAA=9.75	0.18	0	o
RhcerR0301Chr10B02320-T1	Non-apoplastic	0.7	-	-	Y (0.599)	Non-effector	-	Y (0.942 | 39-73)	-	5	0	i7-27o47-65i86-103o115-133i145-169o	NA	NA	NA	NA	NA
RhcerR0301Chr10B02330-T1	Non-apoplastic	0.71	-	-	Y (0.939)	Non-effector	-	-	-	4	0	o20-41i274-298o318-350i362-388o	NA	NA	NA	NA	NA
RhcerR0301Chr10B02350-T1	Apoplastic	0.88	-	Y (0.894)	-	Apoplastic effector	-	-	-	0	Y	n4-14c19/20o	256	0	0.99	0	o
RhcerR0301Chr10B02420-T1	Apoplastic	0.87	-	-	Y (0.891)	Non-effector	Y (0.754 | 45-86)	-	-	0	Y	n12-20c25/26o	933	ExpAA=0.16	0.14	0	o
RhcerR0301Chr10B03210-T1	Non-apoplastic	0.55	-	-	Y (0.64)	Non-effector	-	-	-	0	Y	n6-16c21/22o	211	ExpAA=5.05	3.91	0	o
RhcerR0301Chr10B03480-T1	Apoplastic	0.73	-	Y (0.517)	-	Apoplastic effector	-	-	-	0	Y	n6-19c24/25o	341	ExpAA=4.14	3.55	0	o
RhcerR0301Chr10B03540-T1	Apoplastic	0.8	-	Y (0.657)	-	Apoplastic effector	Y (1.0 | 27-48)	Y (0.966 | 36-57)	-	0	Y	n3-14c19/20o	320	ExpAA=0.91	0.9	0	o
RhcerR0301Chr10B03690-T1	Non-apoplastic	0.69	-	-	Y (0.686)	Non-effector	Y (0.987 | 68-102)	-	-	0	Y	n3-13c18/19o	193	ExpAA=2.33	2.31	0	o
RhcerR0301Chr10B03960-T1	Non-apoplastic	0.61	-	-	Y (0.867)	Non-effector	-	-	-	0	Y	n2-12c17/18o	447	0.39	1.39	0	o
RhcerR0301Chr10B03970-T1	Apoplastic	0.84	-	Y (0.517)	-	Apoplastic effector	-	-	-	0	Y	n15-25c30/31o	467	5.93	15.73	0	o
RhcerR0301Chr10B04280-T1	Non-apoplastic	0.84	Y (0.701)	-	-	Cytoplasmic effector	-	-	-	0	0	o	158	ExpAA=0.21	0.21	0	o
RhcerR0301Chr10B04530-T1	Non-apoplastic	0.92	-	-	Y (0.745)	Non-effector	-	Y (0.935 | 60-82)	-	7	Y	n15-23c28/29o52-71i78-96o108-130i151-174o186-210i231-255o270-291i	NA	NA	NA	NA	NA
RhcerR0301Chr10B04620-T1	Non-apoplastic	0.69	-	-	Y (0.776)	Non-effector	-	-	-	0	Y	n16-26c31/32o	427	ExpAA=8.97	7.68	0	o
RhcerR0301Chr11A00260-T1	Non-apoplastic	0.72	-	-	Y (0.945)	Non-effector	-	-	Y (FKRR,KKKNHHSGPGSAKIRRL,RKNNNVTWSNISLSKERCK)	1	Y	n7-18c25/26o586-608i	633	ExpAA=31.91	7.13	1	o586-608i
RhcerR0301Chr11A00280-T1	Non-apoplastic	0.56	-	-	Y (0.859)	Non-effector	-	-	-	0	Y	n3-14c20/21o	268	ExpAA=0.38	0.36	0	o
RhcerR0301Chr11A00310-T1	Non-apoplastic	0.94	-	-	Y (0.987)	Non-effector	-	-	-	1	Y	n8-18c26/27o578-602i	628	ExpAA=23.59	1.86	1	o580-602i
RhcerR0301Chr11A00330-T1	Non-apoplastic	0.62	-	-	Y (0.969)	Non-effector	-	-	-	1	Y	n7-15c20/21o582-606i	650	ExpAA=27.44	4.03	1	o582-604i
RhcerR0301Chr11A00450-T1	Non-apoplastic	0.56	-	-	Y (0.767)	Non-effector	-	Y (0.986 | 70-90)	Y (KRSLELLDIPRRKRSN)	0	Y	n4-15c20/21o	558	0.54	1.43	0	o
RhcerR0301Chr11A00460-T1	Non-apoplastic	0.59	-	-	Y (0.79)	Non-effector	-	Y (0.986 | 70-90)	Y (KRSLELFDIPRPQRRDGRK)	0	Y	n4-15c20/21o	538	ExpAA=6.08	4.79	0	o
RhcerR0301Chr11A00570-T1	Apoplastic	0.77	-	-	Y (0.502)	Non-effector	Y (0.933 | 88-113)	-	-	0	Y	n3-14c19/20o	314	ExpAA=4.55	3.92	0	o
RhcerR0301Chr11A00730-T1	Apoplastic	0.71	-	Y (0.64)	-	Apoplastic effector	-	-	-	0	Y	n4-15c20/21o	201	ExpAA=0.33	0.31	0	o
RhcerR0301Chr11A00880-T1	Non-apoplastic	0.53	-	-	Y (0.691)	Non-effector	-	-	-	0	Y	n7-17c22/23o	121	7.9	17.89	1	i7-26o
RhcerR0301Chr11A00970-T1	Non-apoplastic	0.85	-	-	Y (0.945)	Non-effector	Y (0.989 | 61-86)	-	-	0	Y	n4-17c22/23o	370	ExpAA=4.34	4.33	0	o
RhcerR0301Chr11A01060-T1	Apoplastic	0.82	-	Y (0.521)	-	Apoplastic effector	-	-	-	0	Y	n3-14c20/21o	316	0.74	1.69	0	o
RhcerR0301Chr11A01290-T1	Apoplastic	0.58	-	-	Y (0.959)	Non-effector	-	-	-	0	Y	n5-16c21/22o	294	ExpAA=2.10	1.25	0	o
RhcerR0301Chr11A01300-T1	Apoplastic	0.6	-	-	Y (0.884)	Non-effector	-	-	-	0	Y	n2-13c22/23o	296	ExpAA=0.52	0.39	0	o
RhcerR0301Chr11A01320-T1	Apoplastic	0.78	-	-	Y (0.523)	Non-effector	-	-	-	0	Y	n3-13c17/18o	300	0.21	1.2	0	o
RhcerR0301Chr11A01870-T1	Non-apoplastic	0.72	-	-	Y (0.957)	Non-effector	-	-	Y (PKPS)	4	Y	n4-17c22/23o32-56i77-95o107-131i143-165o	NA	NA	NA	NA	NA
RhcerR0301Chr11A02210-T1	Non-apoplastic	0.51	Y (0.887)	-	-	Cytoplasmic effector	-	-	-	0	Y	n5-16c22/23o	170	7.76	17.68	1	i5-27o
RhcerR0301Chr11A02510-T1	Apoplastic	0.6	-	-	Y (0.749)	Non-effector	Y (1.0 | 31-53)	-	-	1	Y	n10-21c29/30o394-413i	414	ExpAA=29.11	15.2	0	o
RhcerR0301Chr11A02740-T1	Apoplastic	0.6	-	-	Y (0.928)	Non-effector	-	-	-	0	Y	n2-12c16/17o	324	5.06	0.03	0	o
RhcerR0301Chr11A02910-T1	Apoplastic	0.81	-	-	Y (0.727)	Non-effector	-	-	-	0	Y	n3-14c19/20o	513	4.39	14.08	0	o
RhcerR0301Chr11A03250-T1	Non-apoplastic	0.82	-	-	Y (0.752)	Non-effector	-	-	-	0	Y	n4-14c19/20o	226	ExpAA=0.03	0.03	0	o
RhcerR0301Chr11A03820-T1	Apoplastic	0.85	-	-	Y (0.799)	Non-effector	-	-	Y (PSYKRKN)	0	Y	n7-17c26/27o	574	ExpAA=0.10	0.1	0	o
RhcerR0301Chr11A03830-T1	Apoplastic	0.87	-	Y (0.513)	-	Apoplastic effector	-	-	-	0	Y	n4-14c18/19o	385	ExpAA=0.25	0	0	o
RhcerR0301Chr11A04030-T1	Apoplastic	0.83	-	-	Y (0.515)	Non-effector	-	-	-	0	Y	n6-14c19/20o	339	ExpAA=0.67	0.67	0	o
RhcerR0301Chr11A04100-T1	Apoplastic	0.66	-	Y (0.688)	-	Apoplastic effector	-	-	-	0	Y	n5-16c20/21o	141	8.48	18.47	1	i5-24o
RhcerR0301Chr11A04190-T1	Apoplastic	0.77	-	-	Y (0.862)	Non-effector	Y (0.658 | 54-113)	-	-	0	Y	n4-14c19/20o	317	ExpAA=8.31	8.3	0	o
RhcerR0301Chr11A04550-T1	Apoplastic	0.55	-	-	Y (0.897)	Non-effector	-	-	-	0	Y	n4-14c21/22o	560	ExpAA=0.06	0.04	0	o
RhcerR0301Chr11A04560-T1	Apoplastic	0.83	Y (0.69)	Y (0.527)	-	Cytoplasmic/apoplastic effector	-	-	Y (KGKGGKGGKSGK)	0	Y	n6-14c18/19o	160	ExpAA=2.59	2.57	0	o
RhcerR0301Chr11A04650-T1	Apoplastic	0.69	-	-	Y (0.715)	Non-effector	-	-	-	0	Y	n4-16c24/25o	530	ExpAA=0.13	0.11	0	o
RhcerR0301Chr11A05390-T1	Apoplastic	0.84	-	Y (0.675)	-	Apoplastic effector	-	-	-	0	Y	n3-13c18/19o	301	ExpAA=5.83	5.65	0	o
RhcerR0301Chr11A05480-T1	Apoplastic	0.75	-	-	Y (0.569)	Non-effector	-	-	-	0	Y	n6-14c19/20o	269	ExpAA=0.31	0.31	0	o
RhcerR0301Chr11A05530-T1	Apoplastic	0.78	Y (0.522)	-	-	Cytoplasmic effector	-	-	-	0	Y	n6-14c19/20o	194	ExpAA=0.36	0.36	0	o
RhcerR0301Chr11A05540-T1	Apoplastic	0.84	-	Y (0.913)	-	Apoplastic effector	-	-	-	0	Y	n4-14c19/20o	117	ExpAA=2.49	2.49	0	o
RhcerR0301Chr11A05700-T1	Apoplastic	0.7	Y (0.677)	Y (0.694)	-	Apoplastic/cytoplasmic effector	-	-	-	0	Y	n3-13c17/18o	157	ExpAA=22.69	9.87	0	o
RhcerR0301Chr11A05760-T1	Apoplastic	0.72	Y (0.697)	Y (0.876)	-	Apoplastic/cytoplasmic effector	-	-	-	0	Y	n3-14c20/21o	121	ExpAA=3.79	3.79	0	o
RhcerR0301Chr11A05770-T1	Apoplastic	0.67	-	-	Y (0.89)	Non-effector	-	-	-	0	Y	n2-11c16/17o	503	ExpAA=0.00	0	0	o
RhcerR0301Chr11A05820-T1	Apoplastic	0.93	-	-	Y (0.867)	Non-effector	-	-	-	0	Y	n3-14c19/20o	827	ExpAA=5.49	4.74	0	o
RhcerR0301Chr11A05860-T1	Apoplastic	0.57	-	-	Y (0.582)	Non-effector	-	-	-	0	Y	n8-19c25/26o	222	0.41	6.54	0	o
RhcerR0301Chr11A05870-T1	Apoplastic	0.62	-	-	Y (0.576)	Non-effector	-	-	-	0	Y	n4-15c20/21o	222	0.06	1.03	0	o
RhcerR0301Chr11A05880-T1	Apoplastic	0.65	-	Y (0.517)	-	Apoplastic effector	-	-	-	0	Y	n4-15c20/21o	224	ExpAA=0.99	0.99	0	o
RhcerR0301Chr11A06160-T1	Apoplastic	0.86	-	-	Y (0.655)	Non-effector	-	-	-	0	Y	n3-15c19/20o	325	ExpAA=2.11	1.54	0	o
RhcerR0301Chr11A06410-T2	Apoplastic	0.71	-	-	Y (0.802)	Non-effector	-	-	-	0	Y	n3-14c18/19o	444	ExpAA=8.62	8.54	0	o
RhcerR0301Chr11A06420-T1	Apoplastic	0.77	-	-	Y (0.839)	Non-effector	-	-	-	0	Y	n7-20c25/26o	412	0.38	9.88	0	o
RhcerR0301Chr11B00380-T1	Non-apoplastic	0.94	-	-	Y (0.987)	Non-effector	-	-	-	1	Y	n8-18c26/27o578-602i	628	ExpAA=23.59	1.86	1	o580-602i
RhcerR0301Chr11B00400-T1	Non-apoplastic	0.64	-	-	Y (0.975)	Non-effector	-	-	-	1	Y	n7-15c20/21o576-600i	644	ExpAA=27.75	4.04	1	o576-598i
RhcerR0301Chr11B00490-T2	Non-apoplastic	0.68	-	-	Y (0.938)	Non-effector	-	-	-	0	Y	n8-18c22/23o	517	ExpAA=0.93	0.6	0	o
RhcerR0301Chr11B00520-T1	Apoplastic	0.57	-	-	Y (0.748)	Non-effector	-	Y (0.95 | 67-90)	-	0	Y	n4-16c20/21o	353	5.44	13.27	0	o
RhcerR0301Chr11B00590-T1	Non-apoplastic	0.66	-	-	Y (0.795)	Non-effector	-	-	-	0	Y	n3-11c16/17o	382	ExpAA=0.15	0	0	o
RhcerR0301Chr11B00600-T1	Apoplastic	0.77	-	Y (0.502)	-	Apoplastic effector	Y (0.933 | 88-113)	-	-	0	Y	n3-14c19/20o	314	ExpAA=4.55	3.93	0	o
RhcerR0301Chr11B00760-T1	Apoplastic	0.71	-	Y (0.64)	-	Apoplastic effector	-	-	-	0	Y	n4-15c20/21o	201	ExpAA=0.33	0.31	0	o
RhcerR0301Chr11B00890-T1	Apoplastic	0.82	-	-	Y (0.678)	Non-effector	-	-	-	1	Y	n7-17c22/23o443-462i	463	ExpAA=28.53	17.37	1	i7-26o
RhcerR0301Chr11B01060-T1	Apoplastic	0.82	-	Y (0.521)	-	Apoplastic effector	-	-	-	0	Y	n3-14c20/21o	316	0.74	1.69	0	o
RhcerR0301Chr11B01290-T1	Apoplastic	0.6	-	-	Y (0.931)	Non-effector	-	-	-	0	Y	n5-16c21/22o	294	ExpAA=2.10	1.25	0	o
RhcerR0301Chr11B01300-T1	Apoplastic	0.56	-	-	Y (0.883)	Non-effector	-	-	-	0	Y	n2-13c22/23o	296	ExpAA=0.52	0.39	0	o
RhcerR0301Chr11B01320-T1	Apoplastic	0.81	-	Y (0.568)	-	Apoplastic effector	-	-	-	0	Y	n3-13c17/18o	329	0.2	1.19	0	o
RhcerR0301Chr11B01930-T1	Non-apoplastic	0.8	-	-	Y (0.957)	Non-effector	-	-	Y (PKPS,RRSQWKYKNTATRRANRK)	4	Y	n4-17c22/23o32-56i77-95o107-131i143-165o	NA	NA	NA	NA	NA
RhcerR0301Chr11B02560-T1	Apoplastic	0.6	-	-	Y (0.748)	Non-effector	Y (1.0 | 31-53)	-	-	1	Y	n10-21c29/30o394-413i	414	ExpAA=29.09	15.18	0	o
RhcerR0301Chr11B02790-T1	Apoplastic	0.62	-	-	Y (0.921)	Non-effector	-	-	-	0	Y	n2-12c16/17o	324	5.06	0.03	0	o
RhcerR0301Chr11B02930-T1	Apoplastic	0.81	-	-	Y (0.73)	Non-effector	-	-	-	0	Y	n3-14c19/20o	519	4.38	14.08	0	o
RhcerR0301Chr11B03280-T1	Non-apoplastic	0.82	-	-	Y (0.752)	Non-effector	-	-	-	0	Y	n4-14c19/20o	226	ExpAA=0.03	0.03	0	o
RhcerR0301Chr11B03860-T1	Apoplastic	0.82	-	-	Y (0.812)	Non-effector	-	-	Y (PSYKRKN)	0	Y	n7-17c26/27o	584	ExpAA=0.10	0.1	0	o
RhcerR0301Chr11B03870-T1	Apoplastic	0.87	-	Y (0.513)	-	Apoplastic effector	-	-	-	0	Y	n4-14c18/19o	385	ExpAA=0.25	0	0	o
RhcerR0301Chr11B04160-T1	Apoplastic	0.62	-	Y (0.671)	-	Apoplastic effector	-	-	-	0	Y	n5-16c20/21o	141	8.41	18.41	1	i5-24o
RhcerR0301Chr11B04250-T1	Apoplastic	0.77	-	-	Y (0.862)	Non-effector	Y (0.658 | 54-113)	-	-	0	Y	n4-14c19/20o	317	ExpAA=8.31	8.3	0	o
RhcerR0301Chr11B04610-T1	Apoplastic	0.55	-	-	Y (0.897)	Non-effector	-	-	-	0	Y	n4-14c21/22o	560	ExpAA=0.06	0.04	0	o
RhcerR0301Chr11B04620-T1	Apoplastic	0.83	Y (0.662)	Y (0.531)	-	Cytoplasmic/apoplastic effector	-	-	Y (KGKGGKGGKSGK)	0	Y	n6-14c18/19o	160	ExpAA=2.59	2.57	0	o
RhcerR0301Chr11B04710-T1	Apoplastic	0.7	-	-	Y (0.71)	Non-effector	-	-	-	0	Y	n4-16c24/25o	530	ExpAA=0.12	0.11	0	o
RhcerR0301Chr11B04720-T1	Apoplastic	0.75	-	-	Y (0.657)	Non-effector	-	-	-	0	Y	n5-13c25/26o	326	ExpAA=0.16	0.08	0	o
RhcerR0301Chr11B05480-T1	Apoplastic	0.84	-	Y (0.675)	-	Apoplastic effector	-	-	-	0	Y	n3-13c18/19o	301	ExpAA=5.83	5.65	0	o
RhcerR0301Chr11B05540-T1	Apoplastic	0.85	-	Y (0.732)	-	Apoplastic effector	-	-	-	0	Y	n4-14c19/20o	81	ExpAA=3.24	3.24	0	o
RhcerR0301Chr11B05550-T1	Apoplastic	0.75	-	-	Y (0.569)	Non-effector	-	-	-	0	Y	n6-14c19/20o	269	ExpAA=0.31	0.31	0	o
RhcerR0301Chr11B05600-T1	Apoplastic	0.77	Y (0.517)	-	-	Cytoplasmic effector	-	-	-	0	Y	n6-14c19/20o	194	ExpAA=0.36	0.36	0	o
RhcerR0301Chr11B05610-T1	Apoplastic	0.86	-	Y (0.913)	-	Apoplastic effector	-	-	-	0	Y	n4-14c19/20o	117	ExpAA=2.48	2.48	0	o
RhcerR0301Chr11B05730-T1	Non-apoplastic	0.54	-	-	Y (0.513)	Non-effector	-	-	-	0	Y	n8-18c22/23o	163	7.78	16.92	1	o5-27i
RhcerR0301Chr11B05740-T1	Apoplastic	0.65	Y (0.636)	-	-	Cytoplasmic effector	-	-	-	0	Y	n3-13c17/18o	157	ExpAA=22.74	10.5	0	o
RhcerR0301Chr11B05800-T1	Apoplastic	0.72	Y (0.697)	Y (0.876)	-	Apoplastic/cytoplasmic effector	-	-	-	0	Y	n3-14c20/21o	121	ExpAA=3.79	3.79	0	o
RhcerR0301Chr11B05810-T1	Apoplastic	0.68	-	-	Y (0.878)	Non-effector	-	-	-	0	Y	n2-11c16/17o	503	ExpAA=0.00	0	0	o
RhcerR0301Chr11B05870-T1	Apoplastic	0.91	-	-	Y (0.868)	Non-effector	-	-	-	0	Y	n3-14c19/20o	834	ExpAA=5.45	4.74	0	o
RhcerR0301Chr11B05910-T1	Apoplastic	0.6	-	-	Y (0.589)	Non-effector	-	-	-	0	Y	n8-19c25/26o	222	ExpAA=7.64	4.33	0	o
RhcerR0301Chr11B05920-T1	Apoplastic	0.62	-	-	Y (0.576)	Non-effector	-	-	-	0	Y	n4-15c20/21o	222	0.06	1.03	0	o
RhcerR0301Chr11B06230-T1	Apoplastic	0.86	-	-	Y (0.655)	Non-effector	-	-	-	0	Y	n3-15c19/20o	325	ExpAA=2.11	1.54	0	o
RhcerR0301Chr11B06240-T1	Apoplastic	0.89	-	-	Y (0.586)	Non-effector	Y (0.983 | 69-92)	-	-	0	Y	n3-13c17/18o	353	ExpAA=4.17	4.16	0	o
RhcerR0301Chr11B06260-T1	Non-apoplastic	0.89	-	-	Y (0.727)	Non-effector	-	-	-	2	Y	n7-17c22/23o75-96i175-201o	NA	NA	NA	NA	NA
RhcerR0301Chr11B06260-T2	Non-apoplastic	0.81	-	-	Y (0.517)	Non-effector	-	-	-	1	Y	n7-17c22/23o75-96i	185	ExpAA=28.42	2.51	1	i74-96o
RhcerR0301Chr11B06440-T1	Apoplastic	0.7	-	-	Y (0.836)	Non-effector	-	-	-	0	Y	n3-14c18/19o	444	ExpAA=6.82	6.75	0	o
RhcerR0301Chr11B06450-T1	Apoplastic	0.78	-	-	Y (0.67)	Non-effector	-	-	-	0	Y	n2-10c15/16o	306	ExpAA=0.15	0.12	0	o
RhcerR0301Chr12A00320-T1	Apoplastic	0.66	-	-	Y (0.588)	Non-effector	-	-	-	0	Y	n10-21c26/27o	281	ExpAA=5.09	2.46	0	o
RhcerR0301Chr12A00520-T1	Apoplastic	0.79	-	-	Y (0.941)	Non-effector	-	-	-	0	Y	n3-13c18/19o	904	ExpAA=2.71	0.62	0	o
RhcerR0301Chr12A00570-T1	Non-apoplastic	0.58	-	-	Y (0.66)	Non-effector	-	-	-	3	Y	n10-21c26/27o86-107i119-138o158-183i	NA	NA	NA	NA	NA
RhcerR0301Chr12A01240-T1	Apoplastic	0.83	-	Y (0.565)	-	Apoplastic effector	Y (0.802 | 47-98)	-	-	0	Y	n2-12c17/18o	241	ExpAA=5.03	1.77	0	o
RhcerR0301Chr12A01400-T1	Apoplastic	0.85	-	-	Y (0.583)	Non-effector	-	-	-	1	Y	n4-18c23/24o290-312i	570	ExpAA=35.48	12.63	1	o290-312i
RhcerR0301Chr12A01450-T1	Apoplastic	0.79	-	Y (0.869)	-	Apoplastic effector	-	-	-	0	Y	n4-15c20/21o	233	0.34	1.3	0	o
RhcerR0301Chr12A01660-T1	Apoplastic	0.57	-	-	Y (0.813)	Non-effector	-	-	-	0	Y	n3-13c18/19o	533	ExpAA=0.85	0.19	0	o
RhcerR0301Chr12A01910-T1	Non-apoplastic	0.54	-	-	Y (0.655)	Non-effector	-	-	-	0	Y	n6-16c21/22o	258	ExpAA=7.42	6.6	0	o
RhcerR0301Chr12A01930-T1	Non-apoplastic	0.65	-	-	Y (0.926)	Non-effector	-	-	-	1	Y	n2-12c17/18o234-259i	524	ExpAA=22.27	0.04	1	o237-259i
RhcerR0301Chr12A02000-T1	Non-apoplastic	0.76	Y (0.516)	-	-	Cytoplasmic effector	-	-	Y (RRALGKDIKGKGRERDGRTRGRY)	1	Y	n7-18c23/24o245-265i	303	ExpAA=33.34	9.31	1	o245-267i
RhcerR0301Chr12A02050-T1	Non-apoplastic	0.93	-	-	Y (0.909)	Non-effector	-	-	Y (KRSR)	0	Y	n7-17c21/22o	534	9.02	19.02	1	i7-29o
RhcerR0301Chr12A02310-T1	Non-apoplastic	0.68	-	-	Y (0.507)	Non-effector	-	-	-	2	0	i7-23o43-72i	NA	NA	NA	NA	NA
RhcerR0301Chr12A02440-T1	Non-apoplastic	0.95	-	-	Y (0.915)	Non-effector	-	-	-	10	Y	n3-13c18/19o56-77i84-101o131-151i158-183o241-262i269-286o292-310i322-347o367-386i393-418o	NA	NA	NA	NA	NA
RhcerR0301Chr12A02470-T1	Non-apoplastic	0.87	-	-	Y (0.964)	Non-effector	-	-	-	9	Y	n5-16c21/22o266-288i329-356o362-387i399-422o434-456i486-508o520-546i558-577o589-616i	NA	NA	NA	NA	NA
RhcerR0301Chr12A02590-T1	Apoplastic	0.76	-	-	Y (0.7)	Non-effector	-	-	-	0	Y	n4-14c19/20o	249	ExpAA=8.52	8.48	0	o
RhcerR0301Chr12A02680-T1	Apoplastic	0.82	-	-	Y (0.501)	Non-effector	-	-	-	0	Y	n7-18c23/24o	360	ExpAA=2.24	2.23	0	o
RhcerR0301Chr12A02820-T1	Apoplastic	0.87	-	-	Y (0.544)	Non-effector	-	-	-	1	Y	n6-14c19/20o347-367i	368	ExpAA=23.59	2.85	1	o345-367i
RhcerR0301Chr12A02890-T1	Apoplastic	0.78	-	-	Y (0.674)	Non-effector	-	-	-	0	Y	n3-11c16/17o	269	ExpAA=0.05	0.05	0	o
RhcerR0301Chr12A02930-T1	Apoplastic	0.91	-	-	Y (0.56)	Non-effector	-	-	-	0	Y	n4-16c21/22o	382	ExpAA=3.82	3.8	0	o
RhcerR0301Chr12A02950-T1	Apoplastic	0.75	-	-	Y (0.893)	Non-effector	-	-	-	0	Y	n3-10c15/16o	475	ExpAA=4.57	0.01	0	o
RhcerR0301Chr12A02990-T1	Non-apoplastic	0.6	-	-	Y (0.526)	Non-effector	-	-	-	0	Y	n4-11c18/19o	285	ExpAA=0.00	0	0	o
RhcerR0301Chr12A03070-T1	Apoplastic	0.85	-	-	Y (0.61)	Non-effector	-	-	-	0	Y	n7-15c20/21o	599	ExpAA=8.95	8.95	0	o
RhcerR0301Chr12A03080-T1	Apoplastic	0.57	-	-	Y (0.765)	Non-effector	-	-	-	0	Y	n7-14c19/20o	594	ExpAA=0.62	0.61	0	o
RhcerR0301Chr12A03090-T1	Apoplastic	0.83	-	-	Y (0.513)	Non-effector	-	-	-	0	Y	n7-15c20/21o	595	0.12	1.12	0	o
RhcerR0301Chr12A03170-T1	Non-apoplastic	0.94	-	-	Y (0.965)	Non-effector	-	-	-	1	Y	n5-13c18/19o368-392i	412	ExpAA=23.87	1.18	1	i368-390o
RhcerR0301Chr12A03680-T1	Apoplastic	0.88	-	-	Y (0.594)	Non-effector	-	-	-	0	Y	n4-14c21/22o	439	ExpAA=6.83	6.61	0	o
RhcerR0301Chr12A03710-T1	Non-apoplastic	0.54	-	Y (0.519)	-	Apoplastic effector	-	-	Y (RKRKG)	1	Y	n3-14c20/21o229-252i	391	ExpAA=37.61	14.64	1	o230-252i
RhcerR0301Chr12A03930-T1	Apoplastic	0.7	-	-	Y (0.551)	Non-effector	-	-	-	0	Y	n4-11c16/17o	320	0.29	1.27	0	o
RhcerR0301Chr12A03960-T1	Apoplastic	0.71	-	-	Y (0.864)	Non-effector	Y (0.992 | 33-54)	Y (0.976 | 21-54)	-	1	Y	n5-13c21/22o502-525i	570	ExpAA=23.69	0.6	1	o503-525i
RhcerR0301Chr12A04060-T1	Apoplastic	0.71	-	-	Y (0.733)	Non-effector	-	-	-	0	Y	n5-15c19/20o	544	ExpAA=0.75	0.12	0	o
RhcerR0301Chr12A04120-T1	Non-apoplastic	0.92	-	-	Y (0.622)	Non-effector	Y (0.732 | 45-80)	Y (0.988 | 68-105)	-	0	Y	n10-22c27/28o	288	ExpAA=3.67	3.46	0	o
RhcerR0301Chr12A04140-T1	Apoplastic	0.91	-	-	Y (0.514)	Non-effector	-	-	-	1	Y	n5-16c21/22o343-365i	366	ExpAA=36.73	16.35	1	o343-365i
RhcerR0301Chr12A04440-T1	Non-apoplastic	0.99	Y (0.74)	-	-	Cytoplasmic effector	-	-	-	0	Y	n3-11c16/17o	282	ExpAA=0.00	0	0	o
RhcerR0301Chr12A04600-T1	Apoplastic	0.72	-	-	Y (0.978)	Non-effector	-	-	-	1	Y	n4-14c18/19o566-588i	597	ExpAA=23.87	1.85	1	o565-587i
RhcerR0301Chr12A04870-T1	Apoplastic	0.69	-	-	Y (0.632)	Non-effector	-	-	-	0	Y	n5-13c18/19o	266	ExpAA=6.22	6.21	0	o
RhcerR0301Chr12A04920-T1	Apoplastic	0.68	-	-	Y (0.637)	Non-effector	Y (0.978 | 50-77)	-	-	0	Y	n7-15c27/28o	326	0.76	1.75	0	o
RhcerR0301Chr12A05360-T1	Apoplastic	0.9	-	Y (0.515)	-	Apoplastic effector	-	-	-	0	Y	n2-15c20/21o	384	ExpAA=4.39	4.25	0	o
RhcerR0301Chr12A05510-T1	Apoplastic	0.93	-	Y (0.601)	-	Apoplastic effector	-	-	-	0	Y	n4-14c20/21o	362	ExpAA=0.11	0.06	0	o
RhcerR0301Chr12A05580-T1	Apoplastic	0.57	-	-	Y (0.621)	Non-effector	-	-	-	0	Y	n3-14c18/19o	65	ExpAA=0.69	0.68	0	o
RhcerR0301Chr12A05620-T1	Non-apoplastic	0.65	-	-	Y (0.553)	Non-effector	-	-	-	0	Y	n4-16c22/23o	219	6.8	16.46	1	i5-27o
RhcerR0301Chr12A05630-T1	Non-apoplastic	0.85	Y (0.634)	-	-	Cytoplasmic effector	-	-	-	0	Y	n5-16c20/21o	326	8.66	18.66	1	i7-26o
RhcerR0301Chr12A05760-T1	Apoplastic	0.73	-	-	Y (0.762)	Non-effector	-	-	-	1	Y	n4-12c17/18o472-492i	493	ExpAA=5.09	0.51	0	o
RhcerR0301Chr12A05770-T1	Apoplastic	0.79	-	-	Y (0.695)	Non-effector	-	Y (0.97 | 25-45)	-	0	Y	n10-19c24/25o	468	ExpAA=0.46	0.27	0	o
RhcerR0301Chr12A05890-T1	Apoplastic	0.56	-	Y (0.529)	-	Apoplastic effector	-	-	-	0	Y	n4-15c20/21o	182	0.82	8.04	0	o
RhcerR0301Chr12A05900-T1	Non-apoplastic	0.8	-	-	Y (0.848)	Non-effector	-	Y (0.883 | 65-85)	Y (KKRK)	0	Y	n14-27c31/32o	329	9.31	19.31	1	i13-32o
RhcerR0301Chr12A06160-T1	Apoplastic	0.6	-	-	Y (0.9)	Non-effector	-	Y (0.988 | 24-44)	-	1	Y	n4-15c20/21o300-324i	354	ExpAA=35.35	11.72	1	o300-322i
RhcerR0301Chr12A06350-T1	Apoplastic	0.86	-	Y (0.811)	-	Apoplastic effector	-	-	-	0	Y	n3-13c18/19o	246	ExpAA=7.54	7.42	0	o
RhcerR0301Chr12A06360-T1	Apoplastic	0.81	-	Y (0.647)	-	Apoplastic effector	-	-	-	0	Y	n9-20c25/26o	82	ExpAA=32.08	21.42	0	o
RhcerR0301Chr12A06430-T1	Non-apoplastic	0.66	-	-	Y (0.579)	Non-effector	-	-	-	1	Y	n9-16c21/22o209-229i	277	ExpAA=22.40	1.16	1	o210-232i
RhcerR0301Chr12A06580-T1	Non-apoplastic	0.5	-	-	Y (0.778)	Non-effector	-	-	-	0	Y	n2-13c18/19o	295	ExpAA=0.08	0.08	0	o
RhcerR0301Chr12A06640-T1	Non-apoplastic	0.75	-	-	Y (0.55)	Non-effector	-	-	-	1	Y	n10-21c26/27o53-70i	NA	NA	NA	NA	NA
RhcerR0301Chr12A06960-T1	Apoplastic	0.78	-	-	Y (0.94)	Non-effector	-	-	-	1	Y	n5-12c17/18o627-645i	646	7.2	8.37	0	o
RhcerR0301Chr12A07010-T1	Non-apoplastic	0.8	-	-	Y (0.768)	Non-effector	-	-	-	0	Y	n5-15c19/20o	584	2.42	12.4	0	o
RhcerR0301Chr12A07020-T1	Apoplastic	0.72	-	-	Y (0.689)	Non-effector	-	-	-	0	Y	n3-10c18/19o	186	ExpAA=3.11	2.6	0	o
RhcerR0301Chr12A07160-T1	Apoplastic	0.87	-	Y (0.602)	-	Apoplastic effector	Y (0.996 | 83-110)	-	-	0	Y	n3-13c20/21o	222	ExpAA=7.20	6.96	0	o
RhcerR0301Chr12A07300-T1	Apoplastic	0.76	-	-	Y (0.564)	Non-effector	-	-	-	0	Y	n5-15c20/21o	413	0.05	1.03	0	o
RhcerR0301Chr12A07410-T1	Apoplastic	0.87	-	Y (0.562)	-	Apoplastic effector	-	-	-	1	Y	n2-13c18/19o361-384i	385	8.23	0.06	1	o362-384i
RhcerR0301Chr12B00270-T1	Apoplastic	0.65	-	-	Y (0.588)	Non-effector	-	-	-	0	Y	n10-21c26/27o	281	ExpAA=5.08	2.45	0	o
RhcerR0301Chr12B00410-T1	Apoplastic	0.79	-	-	Y (0.943)	Non-effector	-	-	-	0	Y	n3-13c18/19o	904	ExpAA=2.77	0.62	0	o
RhcerR0301Chr12B00460-T1	Non-apoplastic	0.58	-	-	Y (0.66)	Non-effector	-	-	-	3	Y	n10-21c26/27o86-107i119-138o158-183i	NA	NA	NA	NA	NA
RhcerR0301Chr12B01120-T1	Apoplastic	0.86	-	Y (0.561)	-	Apoplastic effector	Y (0.802 | 47-98)	-	-	0	Y	n2-12c17/18o	241	ExpAA=3.41	1.78	0	o
RhcerR0301Chr12B01270-T1	Apoplastic	0.85	-	-	Y (0.581)	Non-effector	-	-	-	1	Y	n4-18c23/24o289-311i	569	ExpAA=35.49	12.63	1	o289-311i
RhcerR0301Chr12B01320-T1	Apoplastic	0.8	-	Y (0.834)	-	Apoplastic effector	-	-	-	0	Y	n4-15c20/21o	233	0.42	1.38	0	o
RhcerR0301Chr12B01540-T1	Apoplastic	0.58	-	-	Y (0.824)	Non-effector	-	-	-	0	Y	n3-13c18/19o	533	ExpAA=0.91	0.2	0	o
RhcerR0301Chr12B01700-T1	Apoplastic	0.56	-	-	Y (0.667)	Non-effector	-	-	-	0	Y	n6-16c21/22o	258	ExpAA=7.42	6.6	0	o
RhcerR0301Chr12B01720-T1	Non-apoplastic	0.66	-	-	Y (0.93)	Non-effector	-	-	-	1	Y	n2-12c17/18o234-259i	524	ExpAA=22.27	0.04	1	o237-259i
RhcerR0301Chr12B01780-T1	Non-apoplastic	0.72	-	-	Y (0.517)	Non-effector	-	-	Y (RRALGKDIKGKGRER,RALGKDIKGKGRERDSRTRGR)	1	Y	n7-18c23/24o243-263i	301	ExpAA=36.37	11.98	1	o243-265i
RhcerR0301Chr12B01820-T1	Non-apoplastic	0.91	-	-	Y (0.879)	Non-effector	-	-	Y (KRSR)	0	Y	n7-17c21/22o	534	7.7	17.7	1	i7-29o
RhcerR0301Chr12B02090-T1	Non-apoplastic	0.78	-	-	Y (0.594)	Non-effector	-	-	-	5	0	i7-23o43-65i86-106o126-145i166-192o	NA	NA	NA	NA	NA
RhcerR0301Chr12B02200-T1	Non-apoplastic	0.94	-	-	Y (0.914)	Non-effector	-	-	-	10	Y	n3-13c18/19o56-77i84-101o131-151i158-183o241-262i269-286o292-310i322-347o367-386i393-418o	NA	NA	NA	NA	NA
RhcerR0301Chr12B02230-T1	Non-apoplastic	0.68	-	-	Y (0.917)	Non-effector	-	-	-	4	Y	n2-13c18/19o263-285i326-353o359-384i396-419o	NA	NA	NA	NA	NA
RhcerR0301Chr12B02370-T1	Apoplastic	0.76	-	-	Y (0.7)	Non-effector	-	-	-	0	Y	n4-14c19/20o	249	ExpAA=8.52	8.48	0	o
RhcerR0301Chr12B02460-T1	Apoplastic	0.82	-	-	Y (0.501)	Non-effector	-	-	-	0	Y	n7-18c23/24o	360	ExpAA=2.24	2.23	0	o
RhcerR0301Chr12B02600-T1	Apoplastic	0.87	-	-	Y (0.544)	Non-effector	-	-	-	1	Y	n6-14c19/20o347-367i	368	ExpAA=23.59	2.85	1	o345-367i
RhcerR0301Chr12B02670-T1	Apoplastic	0.78	-	-	Y (0.674)	Non-effector	-	-	-	0	Y	n3-11c16/17o	269	ExpAA=0.05	0.05	0	o
RhcerR0301Chr12B02730-T1	Apoplastic	0.75	-	-	Y (0.893)	Non-effector	-	-	-	0	Y	n3-10c15/16o	475	ExpAA=4.57	0.01	0	o
RhcerR0301Chr12B02740-T1	Non-apoplastic	0.8	-	-	Y (0.855)	Non-effector	-	-	-	0	Y	n5-16c21/22o	400	ExpAA=21.50	21.45	1	i5-27o
RhcerR0301Chr12B02850-T1	Apoplastic	0.87	-	-	Y (0.671)	Non-effector	-	-	-	0	Y	n7-15c20/21o	599	ExpAA=8.95	8.95	0	o
RhcerR0301Chr12B02860-T1	Apoplastic	0.56	-	-	Y (0.76)	Non-effector	-	-	-	0	Y	n7-14c19/20o	594	ExpAA=0.66	0.65	0	o
RhcerR0301Chr12B02870-T1	Apoplastic	0.83	-	-	Y (0.517)	Non-effector	-	-	-	0	Y	n7-15c20/21o	595	0.12	1.12	0	o
RhcerR0301Chr12B02950-T1	Non-apoplastic	0.95	-	-	Y (0.965)	Non-effector	-	-	-	1	Y	n5-13c18/19o368-392i	412	ExpAA=23.87	1.18	1	i368-390o
RhcerR0301Chr12B03480-T1	Apoplastic	0.88	-	-	Y (0.524)	Non-effector	-	-	-	0	Y	n4-14c21/22o	438	ExpAA=6.85	6.61	0	o
RhcerR0301Chr12B03500-T1	Non-apoplastic	0.54	-	Y (0.519)	-	Apoplastic effector	-	-	Y (RKRKG)	1	Y	n3-14c20/21o229-252i	391	ExpAA=37.61	14.64	1	o230-252i
RhcerR0301Chr12B03740-T1	Apoplastic	0.68	-	-	Y (0.626)	Non-effector	-	-	-	0	Y	n19-30c38/39o	342	ExpAA=20.21	20.07	1	i19-41o
RhcerR0301Chr12B03770-T1	Apoplastic	0.69	-	-	Y (0.866)	Non-effector	Y (0.992 | 33-54)	Y (0.976 | 21-54)	-	1	Y	n5-13c21/22o502-525i	570	ExpAA=23.69	0.6	1	o503-525i
RhcerR0301Chr12B03870-T1	Apoplastic	0.71	-	-	Y (0.732)	Non-effector	-	-	-	0	Y	n5-15c19/20o	544	ExpAA=0.68	0.06	0	o
RhcerR0301Chr12B04340-T1	Non-apoplastic	0.88	-	-	Y (0.982)	Non-effector	-	Y (0.931 | 32-52)	-	0	Y	n3-18c22/23o	489	4.55	13.96	0	o
RhcerR0301Chr12B04360-T1	Non-apoplastic	0.99	Y (0.737)	-	-	Cytoplasmic effector	-	-	-	0	Y	n3-11c16/17o	282	ExpAA=0.00	0	0	o
RhcerR0301Chr12B04520-T1	Apoplastic	0.72	-	-	Y (0.978)	Non-effector	-	-	-	1	Y	n4-14c18/19o566-588i	597	ExpAA=23.87	1.85	1	o565-587i
RhcerR0301Chr12B04750-T1	Non-apoplastic	0.89	-	-	Y (0.971)	Non-effector	-	-	-	1	Y	n21-32c37/38o277-301i	NA	NA	NA	NA	NA
RhcerR0301Chr12B04820-T1	Non-apoplastic	0.51	-	-	Y (0.515)	Non-effector	-	-	-	0	Y	n5-13c18/19o	118	ExpAA=6.54	6.54	0	o
RhcerR0301Chr12B04870-T1	Apoplastic	0.61	-	-	Y (0.555)	Non-effector	Y (0.978 | 50-77)	-	-	0	Y	n7-15c27/28o	202	0.82	1.81	0	o
RhcerR0301Chr12B05350-T1	Apoplastic	0.88	-	Y (0.513)	-	Apoplastic effector	-	-	-	0	Y	n2-15c20/21o	384	ExpAA=3.59	3.45	0	o
RhcerR0301Chr12B05520-T1	Apoplastic	0.93	-	Y (0.601)	-	Apoplastic effector	-	-	-	0	Y	n4-14c20/21o	362	ExpAA=0.11	0.06	0	o
RhcerR0301Chr12B05590-T1	Non-apoplastic	0.55	Y (0.661)	-	-	Cytoplasmic effector	-	-	-	0	Y	n3-14c18/19o	61	ExpAA=0.04	0.04	0	o
RhcerR0301Chr12B05640-T1	Non-apoplastic	0.85	Y (0.633)	-	-	Cytoplasmic effector	-	-	-	0	Y	n7-18c36/37o	326	8.86	18.86	1	i7-26o
RhcerR0301Chr12B05760-T1	Apoplastic	0.73	-	-	Y (0.762)	Non-effector	-	-	-	1	Y	n4-12c17/18o472-492i	493	ExpAA=5.09	0.51	0	o
RhcerR0301Chr12B05770-T1	Apoplastic	0.72	-	-	Y (0.698)	Non-effector	-	Y (0.97 | 25-45)	-	0	Y	n10-19c24/25o	468	ExpAA=0.46	0.27	0	o
RhcerR0301Chr12B05890-T1	Apoplastic	0.71	-	-	Y (0.915)	Non-effector	-	-	-	0	Y	n4-15c20/21o	754	ExpAA=8.28	6.59	0	o
RhcerR0301Chr12B05900-T1	Non-apoplastic	0.8	-	-	Y (0.848)	Non-effector	-	Y (0.883 | 65-85)	Y (KKRK)	0	Y	n14-27c31/32o	329	9.31	19.31	1	i13-32o
RhcerR0301Chr12B06160-T1	Apoplastic	0.6	-	-	Y (0.903)	Non-effector	-	Y (0.988 | 24-44)	-	1	Y	n4-15c20/21o300-324i	354	ExpAA=35.34	11.73	1	o300-322i
RhcerR0301Chr12B06360-T1	Apoplastic	0.86	-	Y (0.811)	-	Apoplastic effector	-	-	-	0	Y	n3-13c18/19o	246	ExpAA=7.54	7.42	0	o
RhcerR0301Chr12B06370-T1	Apoplastic	0.81	-	Y (0.647)	-	Apoplastic effector	-	-	-	0	Y	n9-20c25/26o	82	ExpAA=32.08	21.42	0	o
RhcerR0301Chr12B06410-T1	Non-apoplastic	0.65	-	-	Y (0.597)	Non-effector	-	-	-	1	Y	n9-16c21/22o210-230i	278	ExpAA=26.79	5.52	1	o211-233i
RhcerR0301Chr12B06560-T1	Non-apoplastic	0.53	-	-	Y (0.785)	Non-effector	-	-	-	0	Y	n2-13c18/19o	295	ExpAA=0.08	0.08	0	o
RhcerR0301Chr12B06620-T1	Non-apoplastic	0.75	-	-	Y (0.55)	Non-effector	-	-	-	1	Y	n10-21c26/27o53-70i	NA	NA	NA	NA	NA
RhcerR0301Chr12B06870-T1	Apoplastic	0.78	-	-	Y (0.94)	Non-effector	-	-	-	1	Y	n5-12c17/18o627-645i	646	7.2	8.37	0	o
RhcerR0301Chr12B06910-T1	Non-apoplastic	0.93	-	-	Y (0.8)	Non-effector	-	Y (0.997 | 67-94)	Y (RRNFKNLVERKFRKYKY)	0	Y	n5-16c21/22o	611	ExpAA=2.05	2.05	0	o
RhcerR0301Chr12B06950-T1	Non-apoplastic	0.77	-	-	Y (0.767)	Non-effector	-	-	-	0	Y	n5-15c19/20o	584	2.42	12.4	0	o
RhcerR0301Chr12B06960-T1	Apoplastic	0.7	-	-	Y (0.652)	Non-effector	-	-	-	0	Y	n3-10c18/19o	207	ExpAA=2.78	2.5	0	o
RhcerR0301Chr12B07110-T1	Apoplastic	0.87	-	Y (0.602)	-	Apoplastic effector	Y (0.996 | 83-110)	-	-	0	Y	n3-13c20/21o	222	ExpAA=7.20	6.96	0	o
RhcerR0301Chr12B07250-T1	Apoplastic	0.76	-	-	Y (0.564)	Non-effector	-	-	-	0	Y	n5-15c20/21o	413	0.05	1.03	0	o
RhcerR0301Chr12B07380-T1	Apoplastic	0.88	-	Y (0.561)	-	Apoplastic effector	-	-	-	1	Y	n2-13c18/19o361-384i	385	8.25	0.11	1	o362-384i
RhcerR0301Chr13A00530-T1	Non-apoplastic	0.84	-	-	Y (0.962)	Non-effector	-	Y (0.876 | 44-67)	-	0	Y	n4-16c21/22o	510	ExpAA=51.31	24.42	1	i13-35o
RhcerR0301Chr13A00880-T1	Non-apoplastic	1	Y (0.642)	-	-	Cytoplasmic effector	-	-	-	0	Y	n10-23c28/29o	308	ExpAA=0.40	0.4	0	o
RhcerR0301Chr13A00950-T1	Non-apoplastic	0.83	-	-	Y (0.759)	Non-effector	-	-	-	2	Y	n2-12c17/18o54-72i79-98o	NA	NA	NA	NA	NA
RhcerR0301Chr13A01040-T1	Non-apoplastic	0.61	-	-	Y (0.961)	Non-effector	-	-	-	0	Y	n4-15c20/21o	781	ExpAA=0.68	0.65	0	o
RhcerR0301Chr13A01260-T1	Apoplastic	0.77	-	-	Y (0.578)	Non-effector	-	-	-	1	Y	n5-13c18/19o256-275i	277	ExpAA=28.23	8.44	1	o253-275i
RhcerR0301Chr13A01290-T1	Non-apoplastic	0.51	Y (0.659)	Y (0.706)	-	Apoplastic/cytoplasmic effector	Y (0.874 | 33-79)	Y (1.0 | 50-70)	Y (RRRR)	1	Y	n2-10c15/16o39-58i	NA	NA	NA	NA	NA
RhcerR0301Chr13A02060-T1	Apoplastic	0.88	-	-	Y (0.55)	Non-effector	-	-	-	0	Y	n6-17c24/25o	416	8.29	18.21	1	i7-29o
RhcerR0301Chr13A02110-T1	Non-apoplastic	0.98	-	-	Y (0.772)	Non-effector	-	Y (0.994 | 52-85)	-	0	Y	n4-14c19/20o	257	ExpAA=0.03	0.03	0	o
RhcerR0301Chr13A02170-T1	Apoplastic	0.79	-	Y (0.524)	-	Apoplastic effector	-	-	-	0	Y	n6-17c22/23o	295	ExpAA=0.15	0.13	0	o
RhcerR0301Chr13A02200-T1	Apoplastic	0.73	-	Y (0.646)	-	Apoplastic effector	-	-	-	0	Y	n4-14c18/19o	282	0.19	1.17	0	o
RhcerR0301Chr13A02240-T1	Apoplastic	0.78	-	-	Y (0.581)	Non-effector	-	-	-	0	Y	n4-15c20/21o	174	ExpAA=48.73	16.58	0	o
RhcerR0301Chr13A02540-T1	Non-apoplastic	0.79	-	-	Y (0.623)	Non-effector	-	Y (0.972 | 35-57)	-	0	Y	n4-15c20/21o	218	8	17.99	1	i2-19o
RhcerR0301Chr13A02570-T1	Apoplastic	0.96	-	Y (0.607)	-	Apoplastic effector	-	-	-	0	Y	n3-13c17/18o	361	ExpAA=0.52	0.45	0	o
RhcerR0301Chr13A02600-T1	Apoplastic	0.79	-	-	Y (0.611)	Non-effector	-	-	-	0	Y	n3-14c19/20o	282	ExpAA=2.61	2.6	0	o
RhcerR0301Chr13A02640-T1	Apoplastic	0.84	-	-	Y (0.723)	Non-effector	Y (0.893 | 86-107)	-	-	0	Y	n4-14c19/20o	410	ExpAA=0.36	0.28	0	o
RhcerR0301Chr13A02650-T1	Apoplastic	0.74	Y (0.55)	Y (0.545)	-	Cytoplasmic/apoplastic effector	-	-	-	0	Y	n4-15c20/21o	187	0.06	1.04	0	o
RhcerR0301Chr13A02700-T1	Non-apoplastic	0.79	-	-	Y (0.713)	Non-effector	Y (0.987 | 69-106)	-	-	0	Y	n3-14c22/23o	225	2.96	12.92	0	o
RhcerR0301Chr13A02780-T1	Apoplastic	0.79	-	-	Y (0.775)	Non-effector	-	-	-	0	Y	n17-27c32/33o	411	ExpAA=0.35	0.19	0	o
RhcerR0301Chr13A02840-T1	Apoplastic	0.95	-	Y (0.992)	-	Apoplastic effector	-	-	-	0	Y	n6-17c22/23o	257	ExpAA=0.73	0.72	0	o
RhcerR0301Chr13A02850-T1	Apoplastic	0.97	-	Y (0.93)	-	Apoplastic effector	-	-	-	0	Y	n2-17c22/23o	253	ExpAA=3.77	3.77	0	o
RhcerR0301Chr13A03110-T1	Non-apoplastic	0.56	Y (0.52)	Y (0.817)	-	Apoplastic/cytoplasmic effector	-	-	Y (KRRP,RKRR)	0	Y	n4-15c20/21o	118	8.04	18.02	1	o5-27i
RhcerR0301Chr13A03200-T1	Non-apoplastic	0.53	-	-	Y (0.581)	Non-effector	-	-	Y (KRRK,RRKRR)	1	Y	n4-15c20/21o30-54i	NA	NA	NA	NA	NA
RhcerR0301Chr13A03220-T1	Apoplastic	0.89	-	-	Y (0.502)	Non-effector	-	-	-	0	Y	n4-15c20/21o	356	ExpAA=4.48	3.07	0	o
RhcerR0301Chr13A03240-T1	Non-apoplastic	0.51	-	-	Y (0.929)	Non-effector	Y (0.894 | 51-82)	-	Y (RKTHKRR)	0	Y	n6-17c22/23o	558	ExpAA=2.51	2.45	0	o
RhcerR0301Chr13A03260-T1	Apoplastic	0.6	-	-	Y (0.913)	Non-effector	-	-	-	0	Y	n9-17c22/23o	544	ExpAA=2.85	2.76	0	o
RhcerR0301Chr13A03310-T1	Apoplastic	0.81	-	-	Y (0.532)	Non-effector	-	-	-	0	Y	n6-17c24/25o	334	8.05	17.51	1	i9-31o
RhcerR0301Chr13A03330-T1	Apoplastic	0.84	-	-	Y (0.508)	Non-effector	-	-	-	0	Y	n6-17c24/25o	390	9.12	19.08	1	i7-29o
RhcerR0301Chr13A03340-T1	Apoplastic	0.85	-	-	Y (0.603)	Non-effector	-	-	-	0	Y	n6-17c24/25o	393	7.23	17.16	1	i7-29o
RhcerR0301Chr13A03510-T1	Non-apoplastic	0.68	-	-	Y (0.63)	Non-effector	-	-	-	1	Y	n3-12c20/21o100-127i	NA	NA	NA	NA	NA
RhcerR0301Chr13A03750-T1	Apoplastic	0.76	-	Y (0.701)	-	Apoplastic effector	Y (0.986 | 50-89)	-	-	0	Y	n3-13c18/19o	236	ExpAA=2.40	2.39	0	o
RhcerR0301Chr13A03800-T1	Apoplastic	0.74	-	-	Y (0.828)	Non-effector	-	-	-	1	Y	n3-14c19/20o301-327i	380	ExpAA=23.30	0.1	1	o303-325i
RhcerR0301Chr13A03820-T1	Non-apoplastic	0.81	Y (0.602)	-	-	Cytoplasmic effector	-	-	-	1	Y	n3-14c19/20o175-197i	NA	NA	NA	NA	NA
RhcerR0301Chr13A03860-T1	Non-apoplastic	0.5	-	-	Y (0.672)	Non-effector	Y (0.991 | 107-127)	-	-	1	Y	n3-13c20/21o151-174i	384	ExpAA=31.11	8.25	1	o152-174i
RhcerR0301Chr13A03940-T1	Apoplastic	0.62	-	-	Y (0.889)	Non-effector	-	-	-	0	Y	n10-21c27/28o	555	ExpAA=29.42	21.39	1	i5-27o
RhcerR0301Chr13A04020-T1	Apoplastic	0.7	-	-	Y (0.888)	Non-effector	-	-	-	0	Y	n4-15c20/21o	459	ExpAA=0.27	0.26	0	o
RhcerR0301Chr13A04200-T1	Apoplastic	0.89	-	-	Y (0.684)	Non-effector	-	-	-	0	Y	n3-14c18/19o	541	ExpAA=0.53	0.39	0	o
RhcerR0301Chr13A04230-T1	Apoplastic	0.78	-	-	Y (0.641)	Non-effector	-	-	-	0	Y	n6-17c24/25o	377	6.23	16.13	1	i7-29o
RhcerR0301Chr13A04420-T1	Apoplastic	0.69	-	-	Y (0.594)	Non-effector	-	-	-	0	Y	n3-11c16/17o	72	ExpAA=0.00	0	0	o
RhcerR0301Chr13A04450-T1	Non-apoplastic	0.5	-	-	Y (0.944)	Non-effector	-	Y (0.86 | 28-48)	-	0	Y	n3-11c19/20o	496	ExpAA=6.72	6.02	0	o
RhcerR0301Chr13A04490-T1	Apoplastic	0.63	-	-	Y (0.847)	Non-effector	Y (0.996 | 67-93)	Y (0.792 | 41-61)	Y (PKPS)	0	Y	n3-13c18/19o	496	0.25	1.05	0	o
RhcerR0301Chr13A04500-T1	Apoplastic	0.76	-	Y (0.756)	-	Apoplastic effector	-	-	-	0	Y	n7-17c22/23o	262	ExpAA=7.60	7.57	0	o
RhcerR0301Chr13A04510-T1	Apoplastic	0.8	-	Y (0.602)	-	Apoplastic effector	-	-	-	0	Y	n7-17c22/23o	263	ExpAA=9.51	8.61	0	o
RhcerR0301Chr13A04530-T1	Non-apoplastic	0.77	-	-	Y (0.965)	Non-effector	-	-	-	0	Y	n4-12c17/18o	399	0.17	10.1	0	o
RhcerR0301Chr13A04590-T1	Apoplastic	0.58	-	-	Y (0.857)	Non-effector	-	-	-	0	Y	n4-15c20/21o	304	ExpAA=2.29	1.03	0	o
RhcerR0301Chr13A04620-T1	Non-apoplastic	0.55	Y (0.559)	-	-	Cytoplasmic effector	-	-	-	0	Y	n7-15c23/24o	135	ExpAA=3.82	3.82	0	o
RhcerR0301Chr13A04830-T1	Non-apoplastic	0.72	-	-	Y (0.943)	Non-effector	-	-	-	0	Y	n4-15c23/24o	315	ExpAA=21.49	21.47	1	i5-27o
RhcerR0301Chr13A04900-T1	Apoplastic	0.85	-	Y (0.734)	-	Apoplastic effector	-	-	-	0	Y	n6-16c21/22o	435	ExpAA=0.23	0.16	0	o
RhcerR0301Chr13A05090-T1	Apoplastic	0.91	-	Y (0.51)	-	Apoplastic effector	-	-	-	0	Y	n5-16c21/22o	432	ExpAA=2.32	2.26	0	o
RhcerR0301Chr13A05200-T1	Non-apoplastic	0.99	Y (0.526)	-	-	Cytoplasmic effector	-	-	-	0	Y	n10-20c25/26o	429	ExpAA=0.01	0.01	0	o
RhcerR0301Chr13A05210-T1	Non-apoplastic	0.74	-	-	Y (0.859)	Non-effector	-	-	-	0	Y	n3-14c22/23o	457	ExpAA=4.53	1.38	0	o
RhcerR0301Chr13A05260-T1	Apoplastic	0.68	-	-	Y (0.535)	Non-effector	-	-	-	0	Y	n2-13c18/19o	311	ExpAA=5.44	4.8	0	o
RhcerR0301Chr13A05320-T1	Non-apoplastic	0.6	-	-	Y (0.907)	Non-effector	-	Y (0.979 | 28-60)	-	0	Y	n4-15c20/21o	459	0.82	1.81	0	o
RhcerR0301Chr13A05390-T1	Non-apoplastic	0.5	-	-	Y (0.808)	Non-effector	-	-	-	0	Y	n2-10c15/16o	341	ExpAA=0.11	0.1	0	o
RhcerR0301Chr13B00070-T1	Apoplastic	0.71	-	-	Y (0.916)	Non-effector	-	-	Y (SSRKR)	1	Y	n10-21c27/28o426-449i	927	ExpAA=33.25	7.4	1	o427-449i
RhcerR0301Chr13B00660-T1	Non-apoplastic	1	Y (0.632)	-	-	Cytoplasmic effector	-	-	-	0	Y	n10-23c28/29o	308	0.06	1.05	0	o
RhcerR0301Chr13B00720-T1	Non-apoplastic	0.82	-	-	Y (0.774)	Non-effector	-	-	-	2	Y	n2-12c17/18o54-72i79-98o	NA	NA	NA	NA	NA
RhcerR0301Chr13B00810-T1	Non-apoplastic	0.62	-	-	Y (0.961)	Non-effector	-	-	-	0	Y	n4-15c20/21o	781	ExpAA=0.79	0.76	0	o
RhcerR0301Chr13B01050-T1	Apoplastic	0.76	-	-	Y (0.576)	Non-effector	-	-	-	1	Y	n5-13c18/19o256-275i	277	ExpAA=29.03	8.58	1	o253-275i
RhcerR0301Chr13B01080-T1	Non-apoplastic	0.5	Y (0.655)	Y (0.657)	-	Apoplastic/cytoplasmic effector	Y (0.944 | 43-79)	Y (1.0 | 50-70)	Y (RRRR)	1	Y	n2-10c15/16o39-58i	NA	NA	NA	NA	NA
RhcerR0301Chr13B01370-T1	Apoplastic	0.61	-	-	Y (0.801)	Non-effector	-	-	-	0	Y	n7-18c26/27o	422	ExpAA=0.25	0.23	0	o
RhcerR0301Chr13B01370-T2	Non-apoplastic	0.51	-	-	Y (0.823)	Non-effector	-	-	-	0	Y	n7-18c26/27o	395	ExpAA=0.26	0.23	0	o
RhcerR0301Chr13B01770-T1	Apoplastic	0.89	-	-	Y (0.564)	Non-effector	-	-	-	0	Y	n8-18c24/25o	416	9.98	19.91	1	i7-29o
RhcerR0301Chr13B01820-T1	Non-apoplastic	0.98	-	-	Y (0.782)	Non-effector	-	Y (0.994 | 52-85)	-	0	Y	n4-14c19/20o	257	ExpAA=0.03	0.03	0	o
RhcerR0301Chr13B01870-T1	Non-apoplastic	0.51	-	-	Y (0.95)	Non-effector	-	-	-	0	Y	n6-24c29/30o	743	ExpAA=22.11	21.41	1	i7-29o
RhcerR0301Chr13B01880-T1	Apoplastic	0.79	-	Y (0.524)	-	Apoplastic effector	-	-	-	0	Y	n6-17c22/23o	295	ExpAA=0.15	0.13	0	o
RhcerR0301Chr13B01910-T1	Apoplastic	0.74	-	Y (0.64)	-	Apoplastic effector	-	-	-	0	Y	n4-14c18/19o	282	0.18	1.17	0	o
RhcerR0301Chr13B01950-T1	Apoplastic	0.79	-	-	Y (0.514)	Non-effector	-	-	-	0	Y	n4-15c20/21o	174	ExpAA=47.05	16.79	0	o
RhcerR0301Chr13B02020-T1	Apoplastic	0.79	-	-	Y (0.514)	Non-effector	-	-	-	0	Y	n4-15c20/21o	174	ExpAA=47.05	16.79	0	o
RhcerR0301Chr13B02310-T1	Non-apoplastic	0.79	-	-	Y (0.623)	Non-effector	-	Y (0.972 | 35-57)	-	0	Y	n4-15c20/21o	218	8	17.99	1	i2-19o
RhcerR0301Chr13B02340-T1	Apoplastic	0.97	-	Y (0.606)	-	Apoplastic effector	-	-	-	0	Y	n3-13c17/18o	361	ExpAA=0.85	0.77	0	o
RhcerR0301Chr13B02370-T1	Apoplastic	0.79	-	-	Y (0.625)	Non-effector	-	-	-	0	Y	n3-14c19/20o	282	ExpAA=2.91	2.9	0	o
RhcerR0301Chr13B02420-T1	Apoplastic	0.76	Y (0.542)	-	-	Cytoplasmic effector	-	-	-	0	Y	n4-15c20/21o	187	0.11	1.04	0	o
RhcerR0301Chr13B02530-T1	Apoplastic	0.79	-	-	Y (0.775)	Non-effector	-	-	-	0	Y	n17-27c32/33o	411	ExpAA=0.35	0.19	0	o
RhcerR0301Chr13B02600-T1	Apoplastic	0.95	-	Y (0.992)	-	Apoplastic effector	-	-	-	0	Y	n6-17c22/23o	257	ExpAA=0.73	0.72	0	o
RhcerR0301Chr13B02610-T1	Apoplastic	0.97	-	Y (0.93)	-	Apoplastic effector	-	-	-	0	Y	n2-17c22/23o	253	ExpAA=3.77	3.77	0	o
RhcerR0301Chr13B02820-T1	Non-apoplastic	0.56	Y (0.52)	Y (0.817)	-	Apoplastic/cytoplasmic effector	-	-	Y (KRRP,RKRR)	0	Y	n4-15c20/21o	118	8.04	18.02	1	o5-27i
RhcerR0301Chr13B02910-T1	Non-apoplastic	0.51	-	-	Y (0.608)	Non-effector	-	-	Y (KRRK,RRKRR)	1	Y	n6-17c22/23o32-56i	NA	NA	NA	NA	NA
RhcerR0301Chr13B02930-T1	Apoplastic	0.89	-	-	Y (0.502)	Non-effector	-	-	-	0	Y	n4-15c20/21o	356	ExpAA=4.48	3.07	0	o
RhcerR0301Chr13B02960-T1	Non-apoplastic	0.5	-	-	Y (0.928)	Non-effector	Y (0.894 | 51-82)	-	Y (RKTHKRR)	0	Y	n6-17c22/23o	558	0.57	1.51	0	o
RhcerR0301Chr13B02980-T1	Apoplastic	0.63	-	-	Y (0.918)	Non-effector	-	-	-	0	Y	n9-17c22/23o	557	ExpAA=2.84	2.68	0	o
RhcerR0301Chr13B03030-T1	Apoplastic	0.81	-	-	Y (0.532)	Non-effector	-	-	-	0	Y	n6-17c24/25o	334	8.05	17.51	1	i9-31o
RhcerR0301Chr13B03050-T1	Apoplastic	0.84	-	-	Y (0.508)	Non-effector	-	-	-	0	Y	n6-17c24/25o	390	9.12	19.08	1	i7-29o
RhcerR0301Chr13B03060-T1	Apoplastic	0.85	-	-	Y (0.594)	Non-effector	-	-	-	0	Y	n6-17c24/25o	393	7.24	17.16	1	i7-29o
RhcerR0301Chr13B03220-T1	Non-apoplastic	0.74	-	-	Y (0.619)	Non-effector	-	-	-	1	Y	n3-12c20/21o100-127i	NA	NA	NA	NA	NA
RhcerR0301Chr13B03510-T1	Apoplastic	0.72	-	-	Y (0.862)	Non-effector	-	-	-	1	Y	n3-14c19/20o301-327i	380	ExpAA=23.41	0.19	1	o303-325i
RhcerR0301Chr13B03530-T1	Non-apoplastic	0.81	Y (0.602)	-	-	Cytoplasmic effector	-	-	-	1	Y	n3-14c19/20o175-197i	NA	NA	NA	NA	NA
RhcerR0301Chr13B03560-T1	Non-apoplastic	0.51	-	-	Y (0.672)	Non-effector	Y (0.991 | 107-127)	-	-	1	Y	n3-13c20/21o151-174i	384	ExpAA=30.25	7.39	1	o152-174i
RhcerR0301Chr13B03610-T1	Apoplastic	0.62	-	-	Y (0.889)	Non-effector	-	-	-	0	Y	n10-21c27/28o	555	ExpAA=29.42	21.39	1	i5-27o
RhcerR0301Chr13B03690-T1	Apoplastic	0.74	-	-	Y (0.888)	Non-effector	-	-	-	0	Y	n4-15c20/21o	459	ExpAA=0.28	0.27	0	o
RhcerR0301Chr13B03720-T1	Non-apoplastic	0.81	-	-	Y (0.66)	Non-effector	-	Y (0.984 | 53-79)	-	3	Y	n2-10c18/19o42-60i72-91o103-131i	NA	NA	NA	NA	NA
RhcerR0301Chr13B03850-T1	Apoplastic	0.74	-	-	Y (0.625)	Non-effector	-	-	-	1	Y	n7-18c23/24o170-192i	NA	NA	NA	NA	NA
RhcerR0301Chr13B03890-T1	Apoplastic	0.89	-	-	Y (0.686)	Non-effector	-	-	-	0	Y	n3-14c18/19o	541	ExpAA=0.53	0.39	0	o
RhcerR0301Chr13B03920-T1	Apoplastic	0.78	-	-	Y (0.656)	Non-effector	-	-	-	0	Y	n6-17c24/25o	377	7.54	17.41	1	i7-29o
RhcerR0301Chr13B04080-T1	Non-apoplastic	0.52	-	-	Y (0.944)	Non-effector	-	Y (0.86 | 28-48)	-	0	Y	n3-11c19/20o	496	ExpAA=6.72	6.02	0	o
RhcerR0301Chr13B04130-T1	Apoplastic	0.78	-	Y (0.73)	-	Apoplastic effector	-	-	-	0	Y	n7-17c22/23o	265	0.76	10.73	0	o
RhcerR0301Chr13B04140-T1	Apoplastic	0.81	-	Y (0.697)	-	Apoplastic effector	-	-	-	0	Y	n7-17c22/23o	263	0.8	9.85	0	o
RhcerR0301Chr13B04180-T1	Non-apoplastic	0.75	-	-	Y (0.97)	Non-effector	-	-	-	0	Y	n4-12c17/18o	399	4.57	14.5	1	i5-22o
RhcerR0301Chr13B04230-T1	Apoplastic	0.63	-	-	Y (0.905)	Non-effector	-	-	-	0	Y	n4-15c20/21o	384	ExpAA=0.96	0.95	0	o
RhcerR0301Chr13B04400-T1	Non-apoplastic	0.7	-	-	Y (0.939)	Non-effector	-	-	-	0	Y	n4-15c23/24o	315	ExpAA=21.49	21.47	1	i5-27o
RhcerR0301Chr13B04450-T1	Apoplastic	0.85	-	Y (0.734)	-	Apoplastic effector	-	-	-	0	Y	n6-16c21/22o	435	ExpAA=0.23	0.16	0	o
RhcerR0301Chr13B04650-T1	Apoplastic	0.91	-	Y (0.51)	-	Apoplastic effector	-	-	-	0	Y	n5-16c21/22o	432	ExpAA=2.32	2.26	0	o
RhcerR0301Chr13B04680-T1	Non-apoplastic	0.84	Y (0.773)	-	-	Cytoplasmic effector	-	Y (0.931 | 75-95)	-	0	Y	n4-12c16/17o	164	ExpAA=0.02	0.02	0	o
RhcerR0301Chr13B04760-T1	Non-apoplastic	0.99	Y (0.526)	-	-	Cytoplasmic effector	-	-	-	0	Y	n10-20c25/26o	429	ExpAA=0.01	0.01	0	o
RhcerR0301Chr13B04770-T1	Non-apoplastic	0.75	-	-	Y (0.887)	Non-effector	-	-	-	0	Y	n3-14c22/23o	457	ExpAA=6.93	1.83	0	o
RhcerR0301Chr13B04820-T1	Apoplastic	0.68	-	-	Y (0.535)	Non-effector	-	-	-	0	Y	n2-13c18/19o	311	ExpAA=5.44	4.8	0	o
RhcerR0301Chr13B04880-T1	Non-apoplastic	0.6	-	-	Y (0.912)	Non-effector	-	Y (0.979 | 28-60)	-	0	Y	n4-15c20/21o	459	0.82	1.81	0	o
RhcerR0301Chr13B04950-T1	Non-apoplastic	0.5	-	-	Y (0.81)	Non-effector	-	-	-	0	Y	n2-10c15/16o	341	ExpAA=0.11	0.11	0	o
RhcerR0301Chr14A00060-T1	Non-apoplastic	0.94	-	-	Y (0.973)	Non-effector	-	-	-	0	Y	n7-15c20/21o	361	ExpAA=3.32	3.19	0	o
RhcerR0301Chr14A00070-T1	Non-apoplastic	0.8	-	-	Y (0.985)	Non-effector	-	-	-	0	Y	n4-15c20/21o	357	ExpAA=0.10	0.09	0	o
RhcerR0301Chr14A00130-T1	Non-apoplastic	0.81	-	-	Y (0.979)	Non-effector	-	-	-	0	Y	n4-15c20/21o	360	ExpAA=0.65	0.65	0	o
RhcerR0301Chr14A00180-T1	Apoplastic	0.68	-	-	Y (0.848)	Non-effector	-	-	-	1	Y	n13-24c29/30o426-449i	NA	NA	NA	NA	NA
RhcerR0301Chr14A00200-T1	Apoplastic	0.84	-	-	Y (0.87)	Non-effector	-	-	-	1	Y	n3-12c18/19o415-438i	865	ExpAA=23.19	0.09	1	i415-437o
RhcerR0301Chr14A00240-T1	Apoplastic	0.66	-	Y (0.551)	-	Apoplastic effector	Y (0.979 | 45-78)	-	-	0	Y	n5-16c21/22o	360	0.45	1.45	0	o
RhcerR0301Chr14A00250-T1	Apoplastic	0.79	-	-	Y (0.817)	Non-effector	-	-	-	0	Y	n7-18c23/24o	262	ExpAA=5.35	5.15	0	o
RhcerR0301Chr14A00740-T1	Apoplastic	0.82	-	Y (0.738)	-	Apoplastic effector	-	-	-	0	Y	n4-17c25/26o	170	ExpAA=6.62	5.99	0	o
RhcerR0301Chr14A00880-T1	Apoplastic	0.8	-	-	Y (0.51)	Non-effector	-	-	-	0	Y	n6-14c19/20o	206	ExpAA=8.23	8.05	0	o
RhcerR0301Chr14A00920-T1	Non-apoplastic	0.89	Y (0.551)	-	-	Cytoplasmic effector	-	-	-	0	Y	n4-14c19/20o	87	0.28	1.28	0	o
RhcerR0301Chr14A01080-T1	Non-apoplastic	0.5	-	-	Y (0.636)	Non-effector	-	-	-	1	Y	n8-18c23/24o335-358i	434	ExpAA=24.10	0.62	1	o335-357i
RhcerR0301Chr14A01090-T1	Apoplastic	0.83	-	-	Y (0.627)	Non-effector	-	-	-	1	Y	n9-20c25/26o370-393i	NA	NA	NA	NA	NA
RhcerR0301Chr14A01100-T1	Apoplastic	0.79	-	-	Y (0.689)	Non-effector	-	-	Y (KRRR)	1	Y	n7-17c22/23o321-345i	425	ExpAA=23.15	0.07	1	o323-345i
RhcerR0301Chr14A01160-T1	Apoplastic	0.84	-	-	Y (0.704)	Non-effector	Y (0.977 | 53-80)	-	-	1	Y	n8-16c21/22o344-368i	447	ExpAA=23.75	0.64	1	o346-368i
RhcerR0301Chr14A01180-T1	Apoplastic	0.72	-	-	Y (0.584)	Non-effector	Y (0.903 | 34-84)	-	-	0	Y	n10-19c23/24o	312	ExpAA=0.37	0.31	0	o
RhcerR0301Chr14A01290-T1	Apoplastic	0.72	-	Y (0.956)	-	Apoplastic effector	-	-	-	0	Y	n5-17c22/23o	119	3.43	13.42	0	o
RhcerR0301Chr14A01410-T1	Non-apoplastic	0.76	-	-	Y (0.543)	Non-effector	-	-	-	0	Y	n6-17c22/23o	126	ExpAA=4.47	4.47	0	o
RhcerR0301Chr14A01720-T1	Apoplastic	0.92	-	Y (0.865)	-	Apoplastic effector	-	-	-	0	Y	n3-13c18/19o	221	ExpAA=2.69	2.68	0	o
RhcerR0301Chr14A02030-T1	Apoplastic	0.75	-	-	Y (0.517)	Non-effector	-	-	-	0	Y	n3-15c20/21o	162	ExpAA=24.73	16.59	0	o
RhcerR0301Chr14A02230-T1	Apoplastic	0.74	-	Y (0.519)	-	Apoplastic effector	-	-	-	0	Y	n6-15c20/21o	NA	NA	NA	NA	NA
RhcerR0301Chr14A02240-T1	Apoplastic	0.72	-	-	Y (0.881)	Non-effector	-	-	-	0	Y	n6-15c20/21o	594	ExpAA=0.59	0.53	0	o
RhcerR0301Chr14A02400-T1	Non-apoplastic	0.79	Y (0.594)	-	-	Cytoplasmic effector	-	-	Y (KVKK)	1	Y	n11-22c30/31o107-127i	NA	NA	NA	NA	NA
RhcerR0301Chr14A02500-T1	Apoplastic	0.81	-	Y (0.893)	-	Apoplastic effector	-	-	-	0	Y	n4-15c20/21o	226	0.76	10.75	0	o
RhcerR0301Chr14A02690-T1	Apoplastic	0.87	-	-	Y (0.733)	Non-effector	-	-	-	0	Y	n3-14c19/20o	435	ExpAA=3.25	3.13	0	o
RhcerR0301Chr14A02740-T1	Apoplastic	0.79	-	-	Y (0.677)	Non-effector	-	-	-	0	Y	n6-16c20/21o	188	4.05	13.85	0	o
RhcerR0301Chr14A02920-T1	Non-apoplastic	0.95	-	-	Y (0.98)	Non-effector	-	-	-	0	Y	n4-15c20/21o	497	ExpAA=0.06	0.05	0	o
RhcerR0301Chr14A03180-T1	Apoplastic	0.73	-	-	Y (0.541)	Non-effector	-	-	-	0	Y	n4-13c18/19o	408	4.17	0.07	0	o
RhcerR0301Chr14A03250-T1	Apoplastic	0.65	-	-	Y (0.914)	Non-effector	-	-	-	1	Y	n4-15c23/24o383-405i	407	ExpAA=23.26	3.25	1	o383-405i
RhcerR0301Chr14A03260-T1	Apoplastic	0.72	Y (0.627)	-	-	Cytoplasmic effector	Y (0.793 | 36-56)	-	Y (PKPS)	0	Y	n5-13c18/19o	190	ExpAA=8.60	8.6	0	o
RhcerR0301Chr14A03310-T1	Non-apoplastic	0.52	-	-	Y (0.848)	Non-effector	-	-	-	0	Y	n5-13c18/19o	210	ExpAA=0.13	0.12	0	o
RhcerR0301Chr14A03320-T1	Non-apoplastic	0.77	-	-	Y (0.706)	Non-effector	-	-	-	0	Y	n6-13c18/19o	210	ExpAA=0.31	0.31	0	o
RhcerR0301Chr14A03330-T1	Apoplastic	0.57	-	-	Y (0.79)	Non-effector	-	-	-	0	Y	n6-14c19/20o	211	3.06	13.05	1	i7-24o
RhcerR0301Chr14A03520-T1	Non-apoplastic	0.51	-	-	Y (0.58)	Non-effector	-	-	-	0	Y	n3-14c18/19o	88	ExpAA=0.77	0.77	0	o
RhcerR0301Chr14A03570-T1	Apoplastic	0.63	-	-	Y (0.886)	Non-effector	-	-	-	1	Y	n5-16c21/22o209-231i	NA	NA	NA	NA	NA
RhcerR0301Chr14A03690-T1	Apoplastic	0.83	-	-	Y (0.576)	Non-effector	-	-	-	0	Y	n5-13c19/20o	259	ExpAA=4.20	4.15	0	o
RhcerR0301Chr14A03750-T1	Non-apoplastic	0.75	-	-	Y (0.99)	Non-effector	-	-	-	0	Y	n2-12c20/21o	594	0.1	1.1	0	o
RhcerR0301Chr14A03760-T1	Non-apoplastic	0.88	-	-	Y (0.987)	Non-effector	-	-	-	0	Y	n6-13c20/21o	559	ExpAA=0.95	0.95	0	o
RhcerR0301Chr14A03800-T1	Non-apoplastic	0.89	-	-	Y (0.987)	Non-effector	-	-	-	0	Y	n6-17c22/23o	551	ExpAA=7.29	7.29	0	o
RhcerR0301Chr14A03850-T1	Non-apoplastic	0.52	Y (0.594)	-	-	Cytoplasmic effector	-	-	-	0	Y	n6-13c17/18o	86	ExpAA=0.00	0	0	o
RhcerR0301Chr14A03890-T1	Apoplastic	0.66	-	-	Y (0.67)	Non-effector	-	-	-	0	Y	n5-16c29/30o	273	0.66	1.63	0	o
RhcerR0301Chr14A03910-T1	Apoplastic	0.86	-	-	Y (0.58)	Non-effector	-	Y (0.904 | 44-64)	Y (KRQK)	0	Y	n2-13c18/19o	408	ExpAA=0.58	0.55	0	o
RhcerR0301Chr14A04130-T1	Non-apoplastic	0.53	-	-	Y (0.691)	Non-effector	Y (0.99 | 23-54)	-	-	3	Y	n5-15c19/20o254-274i427-449o455-474i	NA	NA	NA	NA	NA
RhcerR0301Chr14A04260-T1	Non-apoplastic	0.74	-	-	Y (0.94)	Non-effector	-	-	-	0	Y	n3-12c17/18o	439	ExpAA=0.03	0.03	0	o
RhcerR0301Chr14A04360-T1	Apoplastic	0.57	-	-	Y (0.761)	Non-effector	Y (0.766 | 24-44)	-	-	0	Y	n2-12c30/31o	209	ExpAA=0.15	0.14	0	o
RhcerR0301Chr14A04830-T1	Non-apoplastic	0.78	-	Y (0.561)	-	Apoplastic effector	-	-	-	1	Y	n7-16c22/23o32-54i	NA	NA	NA	NA	NA
RhcerR0301Chr14A04840-T1	Apoplastic	0.69	-	-	Y (0.734)	Non-effector	-	-	-	0	Y	n4-15c20/21o	488	ExpAA=7.08	7.07	0	o
RhcerR0301Chr14A05050-T1	Non-apoplastic	0.73	-	-	Y (0.953)	Non-effector	-	-	-	0	Y	n6-13c18/19o	266	6.61	16.61	0	o
RhcerR0301Chr14A05400-T1	Non-apoplastic	0.52	-	-	Y (0.974)	Non-effector	-	-	-	0	Y	n3-13c18/19o	597	ExpAA=0.54	0.41	0	o
RhcerR0301Chr14A05470-T1	Apoplastic	0.71	Y (0.503)	-	-	Cytoplasmic effector	-	-	-	0	Y	n5-16c21/22o	140	ExpAA=0.78	0.78	0	o
RhcerR0301Chr14A05680-T1	Non-apoplastic	0.68	-	-	Y (0.92)	Non-effector	-	-	-	0	Y	n5-15c19/20o	525	ExpAA=2.11	1.95	0	o
RhcerR0301Chr14B00030-T1	Non-apoplastic	0.54	-	-	Y (0.665)	Non-effector	-	-	-	0	Y	n14-28c33/34o	97	ExpAA=22.25	22.25	1	o15-37i
RhcerR0301Chr14B00090-T1	Non-apoplastic	0.94	-	-	Y (0.974)	Non-effector	-	-	-	0	Y	n7-15c20/21o	361	ExpAA=3.20	3.2	0	o
RhcerR0301Chr14B00100-T1	Non-apoplastic	0.82	-	-	Y (0.985)	Non-effector	-	-	-	0	Y	n4-15c20/21o	357	ExpAA=0.03	0.03	0	o
RhcerR0301Chr14B00130-T1	Non-apoplastic	0.84	-	-	Y (0.979)	Non-effector	-	-	-	0	Y	n4-15c20/21o	360	ExpAA=0.39	0.39	0	o
RhcerR0301Chr14B00230-T1	Apoplastic	0.65	-	-	Y (0.778)	Non-effector	-	-	-	0	Y	n7-18c23/24o	246	ExpAA=5.80	5.2	0	o
RhcerR0301Chr14B00660-T1	Apoplastic	0.81	-	Y (0.786)	-	Apoplastic effector	-	-	-	0	Y	n4-17c25/26o	170	ExpAA=6.30	5.92	0	o
RhcerR0301Chr14B00750-T1	Apoplastic	0.71	-	Y (0.562)	-	Apoplastic effector	-	Y (0.994 | 31-55)	-	0	Y	n7-17c26/27o	208	0	9.99	0	o
RhcerR0301Chr14B00770-T1	Apoplastic	0.8	-	-	Y (0.51)	Non-effector	-	-	-	0	Y	n6-14c19/20o	206	ExpAA=8.23	8.05	0	o
RhcerR0301Chr14B00810-T1	Non-apoplastic	0.84	-	-	Y (0.835)	Non-effector	-	-	-	0	Y	n4-14c19/20o	360	ExpAA=0.31	0.3	0	o
RhcerR0301Chr14B01020-T1	Apoplastic	0.55	-	-	Y (0.619)	Non-effector	-	-	-	1	Y	n8-18c23/24o335-358i	399	ExpAA=24.09	0.62	1	o335-357i
RhcerR0301Chr14B01030-T1	Apoplastic	0.85	-	-	Y (0.621)	Non-effector	-	-	-	1	Y	n9-20c25/26o370-393i	NA	NA	NA	NA	NA
RhcerR0301Chr14B01070-T1	Apoplastic	0.8	-	-	Y (0.683)	Non-effector	Y (0.977 | 53-80)	-	-	1	Y	n8-16c21/22o344-368i	459	ExpAA=23.65	0.57	1	o346-368i
RhcerR0301Chr14B01110-T1	Apoplastic	0.78	-	Y (0.889)	-	Apoplastic effector	-	-	-	0	Y	n5-17c22/23o	118	0.85	10.85	0	o
RhcerR0301Chr14B01340-T1	Non-apoplastic	0.99	-	-	Y (0.804)	Non-effector	-	-	Y (KRCLDNNSANGANKKHRV)	1	Y	n2-13c19/20o657-677i	848	ExpAA=28.13	14.08	0	o
RhcerR0301Chr14B01600-T1	Apoplastic	0.92	-	Y (0.877)	-	Apoplastic effector	-	-	-	0	Y	n3-13c18/19o	221	ExpAA=2.74	2.7	0	o
RhcerR0301Chr14B01940-T1	Apoplastic	0.75	-	-	Y (0.517)	Non-effector	-	-	-	0	Y	n3-15c20/21o	162	ExpAA=24.73	16.59	0	o
RhcerR0301Chr14B02140-T1	Apoplastic	0.72	-	-	Y (0.843)	Non-effector	-	-	-	0	Y	n6-15c20/21o	604	ExpAA=4.19	3.87	0	o
RhcerR0301Chr14B02150-T1	Apoplastic	0.72	-	-	Y (0.881)	Non-effector	-	-	-	0	Y	n6-15c20/21o	594	ExpAA=0.59	0.53	0	o
RhcerR0301Chr14B02300-T1	Non-apoplastic	0.79	Y (0.594)	-	-	Cytoplasmic effector	-	-	Y (KVKK)	1	Y	n11-22c30/31o107-127i	NA	NA	NA	NA	NA
RhcerR0301Chr14B02380-T1	Apoplastic	0.83	-	Y (0.926)	-	Apoplastic effector	-	-	-	0	Y	n4-15c20/21o	226	0.06	10.06	0	o
RhcerR0301Chr14B02550-T1	Apoplastic	0.86	-	-	Y (0.715)	Non-effector	-	-	-	0	Y	n3-14c19/20o	432	0.28	1.22	0	o
RhcerR0301Chr14B02600-T1	Apoplastic	0.78	-	-	Y (0.715)	Non-effector	-	-	-	0	Y	n6-16c20/21o	193	3.9	13.83	0	o
RhcerR0301Chr14B02830-T1	Non-apoplastic	0.97	-	-	Y (0.981)	Non-effector	-	-	-	0	Y	n4-15c20/21o	497	ExpAA=0.08	0.05	0	o
RhcerR0301Chr14B03100-T1	Apoplastic	0.71	-	-	Y (0.536)	Non-effector	-	-	-	0	Y	n4-13c18/19o	408	4.37	0.22	0	o
RhcerR0301Chr14B03170-T1	Apoplastic	0.62	-	-	Y (0.953)	Non-effector	-	-	-	1	Y	n4-15c23/24o383-405i	407	ExpAA=24.72	3.34	1	o383-405i
RhcerR0301Chr14B03180-T1	Apoplastic	0.72	Y (0.617)	-	-	Cytoplasmic effector	Y (0.793 | 36-56)	-	Y (PKPS)	0	Y	n5-13c18/19o	183	ExpAA=8.61	8.61	0	o
RhcerR0301Chr14B03240-T1	Non-apoplastic	0.59	-	-	Y (0.843)	Non-effector	-	-	-	0	Y	n23-31c36/37o	245	2.79	12.76	0	o
RhcerR0301Chr14B03250-T1	Non-apoplastic	0.78	-	-	Y (0.68)	Non-effector	-	-	-	0	Y	n6-18c36/37o	210	ExpAA=0.08	0.08	0	o
RhcerR0301Chr14B03260-T1	Apoplastic	0.57	-	-	Y (0.79)	Non-effector	-	-	-	0	Y	n6-14c19/20o	211	3.06	13.05	1	i7-24o
RhcerR0301Chr14B03460-T1	Non-apoplastic	0.51	-	-	Y (0.58)	Non-effector	-	-	-	0	Y	n3-14c18/19o	88	ExpAA=0.77	0.77	0	o
RhcerR0301Chr14B03500-T1	Apoplastic	0.61	-	-	Y (0.892)	Non-effector	-	-	-	1	Y	n5-16c21/22o209-231i	NA	NA	NA	NA	NA
RhcerR0301Chr14B03620-T1	Apoplastic	0.83	-	-	Y (0.576)	Non-effector	-	-	-	0	Y	n5-13c19/20o	259	ExpAA=4.20	4.15	0	o
RhcerR0301Chr14B03670-T1	Non-apoplastic	0.78	-	-	Y (0.99)	Non-effector	Y (0.999 | 24-61)	-	-	0	Y	n15-25c33/34o	607	ExpAA=4.32	4.32	0	o
RhcerR0301Chr14B03680-T1	Non-apoplastic	0.9	-	-	Y (0.987)	Non-effector	-	-	-	0	Y	n6-13c20/21o	559	ExpAA=0.95	0.95	0	o
RhcerR0301Chr14B03720-T1	Non-apoplastic	0.89	-	-	Y (0.987)	Non-effector	-	-	-	0	Y	n6-17c22/23o	551	ExpAA=7.29	7.29	0	o
RhcerR0301Chr14B03820-T1	Apoplastic	0.66	-	-	Y (0.67)	Non-effector	-	-	-	0	Y	n5-16c29/30o	273	0.66	1.63	0	o
RhcerR0301Chr14B03840-T1	Apoplastic	0.86	-	-	Y (0.58)	Non-effector	-	Y (0.904 | 44-64)	Y (KRQK)	0	Y	n2-13c18/19o	408	ExpAA=0.58	0.55	0	o
RhcerR0301Chr14B04060-T1	Non-apoplastic	0.54	-	-	Y (0.692)	Non-effector	Y (0.99 | 23-54)	-	-	0	Y	n5-15c19/20o	475	8.46	2.19	0	o
RhcerR0301Chr14B04280-T1	Non-apoplastic	0.74	-	-	Y (0.94)	Non-effector	-	-	-	0	Y	n3-12c17/18o	439	ExpAA=0.03	0.03	0	o
RhcerR0301Chr14B04760-T1	Non-apoplastic	0.78	-	Y (0.559)	-	Apoplastic effector	-	-	-	1	Y	n7-16c22/23o32-54i	NA	NA	NA	NA	NA
RhcerR0301Chr14B04770-T1	Apoplastic	0.66	-	-	Y (0.767)	Non-effector	-	-	-	0	Y	n4-15c20/21o	483	ExpAA=7.10	7.08	0	o
RhcerR0301Chr14B04980-T1	Non-apoplastic	0.73	-	-	Y (0.953)	Non-effector	-	-	-	0	Y	n6-13c18/19o	266	6.61	16.61	0	o
RhcerR0301Chr14B05580-T1	Apoplastic	0.61	-	-	Y (0.975)	Non-effector	-	-	-	0	Y	n3-13c18/19o	597	ExpAA=0.54	0.41	0	o
RhcerR0301Chr14B05670-T1	Apoplastic	0.68	Y (0.502)	-	-	Cytoplasmic effector	-	-	-	0	Y	n5-16c21/22o	140	0.43	1.42	0	o
RhcerR0301Chr14B05760-T1	Apoplastic	0.66	-	-	Y (0.631)	Non-effector	-	-	-	1	Y	n2-13c18/19o316-337i	435	ExpAA=22.36	0.01	1	o315-337i
RhcerR0301Chr14B05760-T2	Apoplastic	0.69	-	-	Y (0.505)	Non-effector	-	-	-	0	Y	n2-13c18/19o	310	ExpAA=0.02	0.01	0	o
RhcerR0301Chr14B05860-T1	Non-apoplastic	0.68	-	-	Y (0.92)	Non-effector	-	-	-	0	Y	n5-15c19/20o	525	ExpAA=2.11	1.95	0	o
RhcerR0301Chr14B05860-T2	Non-apoplastic	0.78	-	-	Y (0.807)	Non-effector	-	-	-	0	Y	n5-15c19/20o	328	ExpAA=3.33	2	0	o
RhcerR0301Chr15A01090-T1	Apoplastic	0.95	-	Y (0.931)	-	Apoplastic effector	Y (0.981 | 39-59)	-	-	0	Y	n2-17c22/23o	257	ExpAA=5.99	5.98	0	o
RhcerR0301Chr15A01100-T1	Non-apoplastic	0.79	-	-	Y (0.895)	Non-effector	-	-	Y (KRRS,RRRDLRDLLVIDRFTRR)	1	Y	n3-18c22/23o183-208i	NA	NA	NA	NA	NA
RhcerR0301Chr15A01120-T1	Apoplastic	0.67	-	-	Y (0.683)	Non-effector	-	-	-	0	Y	n6-13c18/19o	487	0.28	10.19	0	o
RhcerR0301Chr15A01130-T1	Non-apoplastic	0.98	-	-	Y (0.984)	Non-effector	-	Y (0.996 | 44-64)	-	0	Y	n8-16c23/24o	489	ExpAA=0.27	0.01	0	o
RhcerR0301Chr15A01250-T1	Non-apoplastic	1	-	-	Y (0.957)	Non-effector	-	-	-	0	Y	n8-19c24/25o	665	ExpAA=8.46	8.19	0	o
RhcerR0301Chr15A01800-T1	Apoplastic	0.77	-	-	Y (0.564)	Non-effector	-	-	-	0	0	o	102	ExpAA=0.67	0.47	0	o
RhcerR0301Chr15A01830-T1	Apoplastic	0.55	-	-	Y (0.501)	Non-effector	-	-	-	0	Y	n14-24c29/30o	74	ExpAA=0.22	0.22	0	o
RhcerR0301Chr15A01920-T1	Non-apoplastic	0.58	-	-	Y (0.594)	Non-effector	-	-	-	0	Y	n4-15c19/20o	74	ExpAA=0.24	0.24	0	o
RhcerR0301Chr15A01940-T1	Apoplastic	0.82	-	-	Y (0.548)	Non-effector	-	-	-	0	Y	n4-15c20/21o	321	ExpAA=0.34	0.33	0	o
RhcerR0301Chr15A01960-T1	Apoplastic	0.79	-	-	Y (0.896)	Non-effector	-	-	-	0	Y	n4-15c20/21o	526	ExpAA=0.15	0.14	0	o
RhcerR0301Chr15A02090-T1	Non-apoplastic	0.8	-	-	Y (0.984)	Non-effector	-	-	Y (RRYNSRTNLGIHAARSRAK)	7	Y	n3-13c18/19o263-283i295-316o328-357i369-386o398-422i443-463o483-505i	NA	NA	NA	NA	NA
RhcerR0301Chr15A02340-T1	Non-apoplastic	0.85	-	-	Y (0.686)	Non-effector	-	-	-	0	Y	n14-22c26/27o	108	0.16	0.95	0	o
RhcerR0301Chr15A02560-T1	Apoplastic	0.69	-	-	Y (0.726)	Non-effector	-	-	-	0	Y	n3-14c19/20o	248	0.28	0.04	0	o
RhcerR0301Chr15A02570-T1	Apoplastic	0.77	-	-	Y (0.697)	Non-effector	-	-	-	0	Y	n4-12c17/18o	497	ExpAA=0.84	0.6	0	o
RhcerR0301Chr15A02730-T1	Non-apoplastic	0.54	-	-	Y (0.715)	Non-effector	-	-	Y (KRVK)	0	Y	n5-16c20/21o	254	7.7	17.14	0	o
RhcerR0301Chr15A02860-T1	Non-apoplastic	0.53	-	-	Y (0.618)	Non-effector	-	-	-	1	0	i12-36o	95	ExpAA=23.52	23.5	1	o15-37i
RhcerR0301Chr15A03140-T1	Apoplastic	0.77	-	-	Y (0.719)	Non-effector	-	Y (0.994 | 30-50)	-	0	Y	n4-17c22/23o	402	ExpAA=3.01	2.93	0	o
RhcerR0301Chr15A03170-T1	Non-apoplastic	0.73	-	-	Y (0.527)	Non-effector	-	-	-	0	Y	n6-14c18/19o	174	ExpAA=0.10	0.1	0	o
RhcerR0301Chr15A03210-T1	Apoplastic	0.61	-	-	Y (0.796)	Non-effector	Y (0.915 | 38-92)	Y (0.997 | 23-43)	-	1	Y	n6-17c22/23o227-247i	NA	NA	NA	NA	NA
RhcerR0301Chr15A03330-T1	Non-apoplastic	0.91	-	-	Y (0.966)	Non-effector	-	Y (0.998 | 27-52)	-	1	0	o12-32i	452	ExpAA=20.74	20.56	1	i12-34o
RhcerR0301Chr15A03440-T1	Apoplastic	0.83	-	-	Y (0.566)	Non-effector	-	-	-	0	Y	n3-13c18/19o	322	7.55	16.62	1	i5-27o
RhcerR0301Chr15A03460-T1	Non-apoplastic	0.83	-	-	Y (0.853)	Non-effector	-	-	-	0	Y	n4-15c23/24o	881	ExpAA=60.18	25.17	1	i2-24o
RhcerR0301Chr15A03550-T1	Apoplastic	0.95	-	Y (0.956)	-	Apoplastic effector	Y (0.998 | 43-65)	-	-	0	Y	n6-17c22/23o	267	ExpAA=2.43	2.42	0	o
RhcerR0301Chr15A03810-T1	Non-apoplastic	0.67	-	Y (0.864)	-	Apoplastic effector	-	-	-	0	Y	n7-18c23/24o	223	4.88	14.88	1	i7-26o
RhcerR0301Chr15A04000-T1	Apoplastic	0.75	-	-	Y (0.501)	Non-effector	-	-	-	1	Y	n2-13c21/22o267-284i	NA	NA	NA	NA	NA
RhcerR0301Chr15A04250-T1	Non-apoplastic	0.86	-	-	Y (0.981)	Non-effector	-	-	Y (RSMKRSK)	0	Y	n12-21c26/27o	584	0.15	8.97	0	o
RhcerR0301Chr15A04270-T1	Non-apoplastic	0.73	-	-	Y (0.888)	Non-effector	-	-	-	0	Y	n9-20c25/26o	559	0.48	0.82	0	o
RhcerR0301Chr15A04280-T1	Non-apoplastic	0.66	-	-	Y (0.9)	Non-effector	-	-	Y (KREDKILASLERLSRARAK)	0	Y	n9-20c25/26o	590	ExpAA=3.53	2.33	0	o
RhcerR0301Chr15A04920-T1	Non-apoplastic	0.88	-	-	Y (0.712)	Non-effector	-	-	-	11	Y	n2-13c18/19o37-56i63-82o94-114i126-145o157-177i203-226o238-257i269-287o293-318i330-351o357-381i	NA	NA	NA	NA	NA
RhcerR0301Chr15A05020-T1	Non-apoplastic	0.68	-	-	Y (0.703)	Non-effector	-	-	-	0	Y	n10-21c25/26o	224	ExpAA=22.68	18.65	1	i7-29o
RhcerR0301Chr15A05370-T1	Non-apoplastic	0.52	-	Y (0.584)	-	Apoplastic effector	Y (0.971 | 26-85)	-	-	0	Y	n25-33c38/39o	170	3.92	13.91	0	o
RhcerR0301Chr15A05380-T1	Apoplastic	0.8	-	-	Y (0.513)	Non-effector	Y (0.999 | 64-104)	-	Y (RKKK)	2	0	o6-30i282-299o	NA	NA	NA	NA	NA
RhcerR0301Chr15A05540-T1	Apoplastic	0.9	-	Y (0.546)	-	Apoplastic effector	-	-	-	0	Y	n5-13c17/18o	315	0.08	1.07	0	o
RhcerR0301Chr15A05590-T1	Apoplastic	0.57	-	-	Y (0.833)	Non-effector	-	-	Y (RLAKRVK)	0	Y	n3-14c19/20o	352	ExpAA=0.78	0.41	0	o
RhcerR0301Chr15A05730-T1	Non-apoplastic	0.78	-	-	Y (0.969)	Non-effector	-	-	Y (KRRR)	1	Y	n3-11c16/17o585-609i	649	ExpAA=23.04	0.21	1	o587-609i
RhcerR0301Chr15B00960-T1	Apoplastic	0.95	-	Y (0.958)	-	Apoplastic effector	Y (0.981 | 39-59)	-	-	0	Y	n2-17c22/23o	257	ExpAA=7.27	7.27	0	o
RhcerR0301Chr15B00970-T1	Non-apoplastic	0.72	-	-	Y (0.895)	Non-effector	Y (0.998 | 74-102)	-	Y (KRRS)	1	Y	n3-14c22/23o183-208i	524	ExpAA=39.93	11.79	1	o186-208i
RhcerR0301Chr15B00990-T1	Apoplastic	0.6	-	-	Y (0.67)	Non-effector	-	-	-	0	Y	n6-13c18/19o	487	2.36	12.28	0	o
RhcerR0301Chr15B01650-T1	Apoplastic	0.83	-	-	Y (0.878)	Non-effector	-	-	-	0	Y	n4-15c20/21o	524	ExpAA=0.33	0.32	0	o
RhcerR0301Chr15B01660-T1	Apoplastic	0.77	-	-	Y (0.901)	Non-effector	-	-	-	0	Y	n4-15c20/21o	526	ExpAA=0.10	0.08	0	o
RhcerR0301Chr15B01790-T1	Non-apoplastic	0.81	-	-	Y (0.984)	Non-effector	-	-	Y (RRYNSRTNLGIHAARSRAK)	7	Y	n3-13c18/19o263-283i295-316o328-357i369-386o398-422i443-463o483-505i	NA	NA	NA	NA	NA
RhcerR0301Chr15B02210-T1	Apoplastic	0.72	-	-	Y (0.709)	Non-effector	-	-	-	0	Y	n3-14c19/20o	248	0.29	0.04	0	o
RhcerR0301Chr15B02220-T1	Apoplastic	0.79	-	-	Y (0.688)	Non-effector	-	-	-	0	Y	n4-12c17/18o	497	ExpAA=0.84	0.6	0	o
RhcerR0301Chr15B02430-T1	Non-apoplastic	0.57	-	-	Y (0.711)	Non-effector	-	-	Y (KRVK)	0	Y	n5-16c20/21o	254	7.69	17.14	0	o
RhcerR0301Chr15B02570-T1	Non-apoplastic	0.53	-	-	Y (0.66)	Non-effector	-	-	-	1	0	i12-36o	95	ExpAA=23.55	23.52	1	o15-37i
RhcerR0301Chr15B02870-T1	Apoplastic	0.78	-	-	Y (0.724)	Non-effector	-	Y (0.994 | 30-50)	-	0	Y	n4-17c22/23o	443	ExpAA=2.98	2.92	0	o
RhcerR0301Chr15B02900-T1	Non-apoplastic	0.73	-	-	Y (0.527)	Non-effector	-	-	-	0	Y	n6-14c18/19o	174	ExpAA=0.10	0.1	0	o
RhcerR0301Chr15B02940-T1	Apoplastic	0.6	-	-	Y (0.794)	Non-effector	Y (0.915 | 38-92)	Y (0.997 | 23-43)	-	1	Y	n6-17c22/23o227-247i	NA	NA	NA	NA	NA
RhcerR0301Chr15B03070-T1	Non-apoplastic	0.91	-	-	Y (0.966)	Non-effector	-	Y (0.998 | 27-52)	-	1	0	o12-32i	452	ExpAA=20.74	20.56	1	i12-34o
RhcerR0301Chr15B03180-T1	Apoplastic	0.81	-	-	Y (0.583)	Non-effector	-	-	-	0	Y	n3-13c18/19o	322	8.45	16.97	1	i5-27o
RhcerR0301Chr15B03300-T1	Apoplastic	0.95	-	Y (0.956)	-	Apoplastic effector	Y (0.998 | 43-65)	-	-	0	Y	n6-17c22/23o	267	ExpAA=2.43	2.42	0	o
RhcerR0301Chr15B03470-T1	Non-apoplastic	0.61	-	-	Y (0.981)	Non-effector	-	-	Y (RRKRQGDFIASTRRSAR)	1	Y	n4-17c22/23o183-203i	542	ExpAA=59.77	19.59	1	o181-203i
RhcerR0301Chr15B03560-T1	Non-apoplastic	0.67	-	Y (0.868)	-	Apoplastic effector	-	-	-	0	Y	n7-18c23/24o	223	4.83	14.82	1	i7-26o
RhcerR0301Chr15B03750-T1	Apoplastic	0.79	-	Y (0.635)	-	Apoplastic effector	-	-	-	0	Y	n9-17c22/23o	269	ExpAA=9.14	9.14	0	o
RhcerR0301Chr15B03760-T1	Apoplastic	0.82	-	-	Y (0.561)	Non-effector	Y (0.926 | 25-105)	-	-	2	0	o6-30i282-299o	NA	NA	NA	NA	NA
RhcerR0301Chr15B03970-T1	Non-apoplastic	0.59	-	Y (0.526)	-	Apoplastic effector	-	-	-	0	Y	n4-15c20/21o	248	ExpAA=21.21	20.94	1	i7-29o
RhcerR0301Chr15B04040-T1	Non-apoplastic	0.65	-	-	Y (0.932)	Non-effector	-	-	Y (KREDKILASLERLSRARAK)	0	Y	n9-20c25/26o	590	ExpAA=4.40	2.91	0	o
RhcerR0301Chr15B04750-T1	Non-apoplastic	0.9	-	-	Y (0.714)	Non-effector	-	-	-	11	Y	n2-13c18/19o37-56i63-82o94-114i126-145o157-177i203-226o238-257i269-287o293-318i330-351o357-381i	NA	NA	NA	NA	NA
RhcerR0301Chr15B04830-T1	Non-apoplastic	0.91	-	-	Y (0.691)	Non-effector	-	-	-	11	Y	n2-13c18/19o37-56i63-82o94-114i126-145o157-177i203-226o238-257i269-287o293-318i330-351o357-378i	NA	NA	NA	NA	NA
RhcerR0301Chr15B04850-T1	Non-apoplastic	0.7	-	-	Y (0.686)	Non-effector	-	-	-	0	Y	n10-21c25/26o	224	ExpAA=23.27	18.7	1	i7-29o
RhcerR0301Chr15B05280-T1	Apoplastic	0.92	-	Y (0.55)	-	Apoplastic effector	-	-	-	0	Y	n5-13c17/18o	317	0.08	1.07	0	o
RhcerR0301Chr15B05330-T1	Apoplastic	0.59	-	-	Y (0.777)	Non-effector	-	-	Y (RLAKRVK)	0	Y	n3-14c19/20o	352	ExpAA=0.69	0.4	0	o
RhcerR0301Chr16A00040-T1	Apoplastic	0.61	-	-	Y (0.623)	Non-effector	-	-	Y (RRRR)	1	Y	n6-17c22/23o311-335i	430	ExpAA=23.76	0.67	1	o313-335i
RhcerR0301Chr16A00090-T1	Non-apoplastic	0.6	-	-	Y (0.821)	Non-effector	-	-	Y (RKHTTVPFRPSRRSRS)	0	Y	n7-17c21/22o	389	ExpAA=0.19	0.02	0	o
RhcerR0301Chr16A00100-T1	Apoplastic	0.56	-	-	Y (0.895)	Non-effector	-	-	-	0	Y	n4-15c20/21o	680	ExpAA=0.10	0	0	o
RhcerR0301Chr16A00380-T1	Non-apoplastic	0.72	-	-	Y (0.723)	Non-effector	-	-	-	0	Y	n4-17c22/23o	287	ExpAA=0.97	0.94	0	o
RhcerR0301Chr16A00390-T1	Apoplastic	0.68	-	-	Y (0.84)	Non-effector	-	-	Y (KEWRKLSKKERK,KKCASIEVRKEWRKLSKK)	0	Y	n4-16c21/22o	369	ExpAA=0.59	0.56	0	o
RhcerR0301Chr16A00430-T1	Non-apoplastic	0.55	-	-	Y (0.865)	Non-effector	-	-	-	0	Y	n6-16c21/22o	360	ExpAA=0.32	0.19	0	o
RhcerR0301Chr16A00500-T1	Non-apoplastic	0.81	-	-	Y (0.699)	Non-effector	-	-	-	0	Y	n2-10c15/16o	240	ExpAA=0.24	0	0	o
RhcerR0301Chr16A00640-T1	Non-apoplastic	0.54	-	-	Y (0.569)	Non-effector	-	-	Y (RRRK)	1	Y	n2-13c18/19o314-335i	410	ExpAA=22.16	0.01	1	o313-335i
RhcerR0301Chr16A00680-T1	Apoplastic	0.87	-	Y (0.879)	-	Apoplastic effector	-	-	-	0	Y	n3-11c19/20o	224	ExpAA=0.99	0.7	0	o
RhcerR0301Chr16A00720-T1	Apoplastic	0.81	-	Y (0.669)	-	Apoplastic effector	Y (0.974 | 62-123)	-	-	0	Y	n6-17c21/22o	248	ExpAA=2.71	2.55	0	o
RhcerR0301Chr16A00740-T1	Apoplastic	0.6	Y (0.506)	Y (0.814)	-	Apoplastic/cytoplasmic effector	-	-	-	0	Y	n3-14c19/20o	227	0.07	0.97	0	o
RhcerR0301Chr16A01230-T1	Apoplastic	0.71	-	-	Y (0.792)	Non-effector	-	-	-	0	Y	n2-13c18/19o	421	ExpAA=0.54	0.34	0	o
RhcerR0301Chr16A01470-T1	Non-apoplastic	0.57	-	-	Y (0.57)	Non-effector	-	-	-	0	Y	n6-14c19/20o	107	ExpAA=2.85	2.84	0	o
RhcerR0301Chr16A01550-T1	Apoplastic	0.81	-	-	Y (0.652)	Non-effector	-	Y (0.981 | 72-92)	-	0	Y	n6-16c22/23o	468	ExpAA=22.20	22.09	1	i5-27o
RhcerR0301Chr16A02270-T1	Non-apoplastic	0.54	-	-	Y (0.507)	Non-effector	-	-	-	0	Y	n4-15c19/20o	137	ExpAA=5.71	5.71	0	o
RhcerR0301Chr16A02430-T1	Non-apoplastic	0.66	-	-	Y (0.957)	Non-effector	-	Y (0.916 | 83-111)	Y (PKPS,RRSQWKYKNTATRRANRK)	4	Y	n4-17c22/23o32-54i109-129o141-161i168-186o	NA	NA	NA	NA	NA
RhcerR0301Chr16A02540-T1	Apoplastic	0.83	-	-	Y (0.774)	Non-effector	-	Y (0.998 | 21-41)	-	0	Y	n4-12c17/18o	484	ExpAA=0.12	0.08	0	o
RhcerR0301Chr16A02550-T1	Apoplastic	0.8	-	-	Y (0.831)	Non-effector	-	Y (0.945 | 23-43)	-	0	Y	n3-12c17/18o	521	ExpAA=0.68	0.65	0	o
RhcerR0301Chr16A02630-T1	Non-apoplastic	0.94	-	-	Y (0.775)	Non-effector	-	-	-	3	Y	n2-12c17/18o27-48i60-91o157-175i	NA	NA	NA	NA	NA
RhcerR0301Chr16A02730-T1	Non-apoplastic	0.88	-	-	Y (0.915)	Non-effector	-	-	Y (RRSNVESEKVRARRQ)	1	Y	n2-12c17/18o186-210i	638	9.23	0.24	0	o
RhcerR0301Chr16A02740-T1	Non-apoplastic	0.94	-	-	Y (0.736)	Non-effector	Y (0.848 | 57-98)	-	Y (KRPR,RRPISGQFSYHRTSTERKR)	1	Y	n2-13c21/22o190-214i	NA	NA	NA	NA	NA
RhcerR0301Chr16A02760-T1	Non-apoplastic	0.89	-	-	Y (0.741)	Non-effector	-	-	Y (KRLIGRKFDEPELKRDMK,KKTGTDVSKNQRAMSKLKK)	0	Y	n14-29c34/35o	661	ExpAA=23.38	23.1	1	i12-34o
RhcerR0301Chr16A02880-T1	Non-apoplastic	0.54	-	-	Y (0.752)	Non-effector	-	-	-	0	Y	n7-18c23/24o	NA	NA	NA	NA	NA
RhcerR0301Chr16A03010-T1	Apoplastic	0.67	-	-	Y (0.893)	Non-effector	-	-	-	0	Y	n4-15c20/21o	680	ExpAA=0.03	0.01	0	o
RhcerR0301Chr16A03030-T1	Apoplastic	0.77	-	-	Y (0.614)	Non-effector	-	-	-	0	Y	n4-15c19/20o	375	ExpAA=6.39	6.23	0	o
RhcerR0301Chr16A03160-T1	Non-apoplastic	0.54	-	-	Y (0.951)	Non-effector	-	-	-	0	Y	n4-14c21/22o	573	ExpAA=0.12	0.11	0	o
RhcerR0301Chr16A03180-T1	Apoplastic	0.79	-	Y (0.762)	-	Apoplastic effector	-	-	-	0	Y	n3-10c15/16o	220	ExpAA=0.01	0	0	o
RhcerR0301Chr16A03370-T1	Non-apoplastic	0.61	-	-	Y (0.706)	Non-effector	-	-	-	3	0	o15-35i65-84o104-121i	196	ExpAA=46.73	21.58	1	o13-35i
RhcerR0301Chr16B00160-T1	Apoplastic	0.57	-	-	Y (0.72)	Non-effector	-	-	Y (RRRR)	1	Y	n6-17c22/23o349-373i	468	ExpAA=24.08	0.66	1	o351-373i
RhcerR0301Chr16B00210-T1	Non-apoplastic	0.55	-	-	Y (0.853)	Non-effector	-	-	-	1	Y	n7-19c27/28o281-304i	406	ExpAA=24.65	1.86	1	o279-301i
RhcerR0301Chr16B00220-T1	Non-apoplastic	0.53	-	-	Y (0.894)	Non-effector	-	-	-	0	Y	n4-15c20/21o	680	ExpAA=0.08	0.01	0	o
RhcerR0301Chr16B00450-T1	Non-apoplastic	0.7	-	-	Y (0.884)	Non-effector	-	-	-	0	Y	n4-17c22/23o	358	ExpAA=0.89	0.88	0	o
RhcerR0301Chr16B00460-T1	Apoplastic	0.67	-	-	Y (0.854)	Non-effector	-	-	Y (KEWRKLSKKERK,KKCASIEVRKEWRKLSKK)	0	Y	n4-16c21/22o	369	ExpAA=0.59	0.56	0	o
RhcerR0301Chr16B00490-T1	Non-apoplastic	0.54	-	-	Y (0.892)	Non-effector	-	-	-	0	Y	n6-16c21/22o	368	ExpAA=0.32	0.19	0	o
RhcerR0301Chr16B00710-T1	Non-apoplastic	0.69	-	-	Y (0.641)	Non-effector	-	-	-	0	Y	n2-10c15/16o	155	ExpAA=0.01	0	0	o
RhcerR0301Chr16B00720-T1	Apoplastic	0.59	-	-	Y (0.546)	Non-effector	-	-	Y (RRRK)	1	Y	n6-13c18/19o314-335i	410	ExpAA=22.25	0.1	1	o313-335i
RhcerR0301Chr16B00800-T1	Apoplastic	0.64	Y (0.618)	Y (0.799)	-	Apoplastic/cytoplasmic effector	-	-	-	0	Y	n2-13c18/19o	151	ExpAA=0.06	0.01	0	o
RhcerR0301Chr16B00850-T1	Apoplastic	0.88	-	Y (0.876)	-	Apoplastic effector	-	-	-	0	Y	n3-11c19/20o	224	0.88	1.43	0	o
RhcerR0301Chr16B00890-T1	Apoplastic	0.82	-	Y (0.717)	-	Apoplastic effector	Y (0.964 | 62-123)	-	-	0	Y	n6-17c21/22o	248	ExpAA=2.65	2.54	0	o
RhcerR0301Chr16B00910-T1	Apoplastic	0.6	Y (0.506)	Y (0.814)	-	Apoplastic/cytoplasmic effector	-	-	-	0	Y	n3-14c19/20o	227	0.07	0.97	0	o
RhcerR0301Chr16B01420-T1	Apoplastic	0.71	-	-	Y (0.792)	Non-effector	-	-	-	0	Y	n2-13c18/19o	421	ExpAA=0.54	0.34	0	o
RhcerR0301Chr16B01660-T1	Non-apoplastic	0.57	-	-	Y (0.57)	Non-effector	-	-	-	0	Y	n6-14c19/20o	107	ExpAA=2.85	2.84	0	o
RhcerR0301Chr16B01740-T1	Apoplastic	0.8	-	-	Y (0.652)	Non-effector	-	Y (0.981 | 72-92)	-	0	Y	n6-16c22/23o	468	ExpAA=22.20	22.09	1	i5-27o
RhcerR0301Chr16B02460-T1	Non-apoplastic	0.57	-	-	Y (0.509)	Non-effector	-	-	-	0	Y	n4-15c19/20o	137	ExpAA=5.42	5.42	0	o
RhcerR0301Chr16B02650-T1	Non-apoplastic	0.65	-	-	Y (0.957)	Non-effector	-	Y (0.916 | 83-111)	Y (PKPS,RRSQWKYKNTATRRANRK)	4	Y	n4-17c22/23o32-54i109-129o141-161i168-186o	NA	NA	NA	NA	NA
RhcerR0301Chr16B02780-T1	Apoplastic	0.83	-	-	Y (0.774)	Non-effector	-	Y (0.998 | 21-41)	-	0	Y	n4-12c17/18o	484	ExpAA=0.12	0.08	0	o
RhcerR0301Chr16B02790-T1	Apoplastic	0.82	-	-	Y (0.829)	Non-effector	-	Y (0.945 | 23-43)	-	0	Y	n3-12c17/18o	521	ExpAA=0.67	0.65	0	o
RhcerR0301Chr16B02910-T1	Non-apoplastic	0.9	-	-	Y (0.89)	Non-effector	-	-	Y (RRSNVESEKARARRQ)	1	Y	n2-9c14/15o183-207i	632	9.08	0.01	0	o
RhcerR0301Chr16B02930-T1	Non-apoplastic	0.52	-	-	Y (0.772)	Non-effector	Y (0.848 | 57-98)	-	-	1	Y	n2-13c21/22o190-214i	273	ExpAA=33.51	9.89	1	o192-214i
RhcerR0301Chr16B02950-T1	Non-apoplastic	0.89	-	-	Y (0.741)	Non-effector	-	-	Y (KRLIGRKFDEPELKRDMK,KKTGTDVSKNQRAMSKLKK)	0	Y	n14-29c34/35o	661	ExpAA=23.38	23.1	1	i12-34o
RhcerR0301Chr16B03070-T1	Non-apoplastic	0.51	-	-	Y (0.752)	Non-effector	-	-	-	0	Y	n7-18c23/24o	NA	NA	NA	NA	NA
RhcerR0301Chr16B03260-T1	Non-apoplastic	0.54	-	-	Y (0.941)	Non-effector	-	-	-	0	Y	n4-15c20/21o	667	ExpAA=0.08	0.01	0	o
RhcerR0301Chr16B03280-T1	Apoplastic	0.78	-	-	Y (0.582)	Non-effector	-	-	-	0	Y	n4-15c19/20o	375	ExpAA=6.38	6.23	0	o
RhcerR0301Chr16B03430-T1	Apoplastic	0.6	-	-	Y (0.945)	Non-effector	-	-	-	0	Y	n4-14c21/22o	557	ExpAA=0.06	0.05	0	o
RhcerR0301Chr16B03450-T1	Apoplastic	0.84	-	Y (0.762)	-	Apoplastic effector	-	-	-	0	Y	n7-16c21/22o	227	ExpAA=0.20	0.19	0	o

## Sheet: Supplementary Table S2
Supplementary Table S2 GO enrich analysis result of non-allele genes between HapA and HapB
ID	Description	GeneRatio	BgRatio	pvalue	p.adjust	qvalue	geneID	Count	type	change	Type	level
GO:0032508	DNA duplex unwinding	15/216	105/7508	2.65e-07	0.000442169	0.000410191	RhcerR0301Chr01A10900/RhcerR0301Chr01A12900/RhcerR0301Chr03A08050/RhcerR0301Chr04A09980/RhcerR0301Chr05A02270/RhcerR0301Chr06A08140/RhcerR0301Chr07A00410/RhcerR0301Chr09A00060/RhcerR0301Chr13A00190/RhcerR0301Chr13A00240/RhcerR0301Chr15A00120/RhcerR0301Chr01B01840/RhcerR0301Chr06B08150/RhcerR0301Chr06B08360/RhcerR0301Chr12B00010	15	BP	nonAllele	BP	1
GO:0032392	DNA geometric change	15/216	120/7508	1.54e-06	0.00128198	0.00118927	RhcerR0301Chr01A10900/RhcerR0301Chr01A12900/RhcerR0301Chr03A08050/RhcerR0301Chr04A09980/RhcerR0301Chr05A02270/RhcerR0301Chr06A08140/RhcerR0301Chr07A00410/RhcerR0301Chr09A00060/RhcerR0301Chr13A00190/RhcerR0301Chr13A00240/RhcerR0301Chr15A00120/RhcerR0301Chr01B01840/RhcerR0301Chr06B08150/RhcerR0301Chr06B08360/RhcerR0301Chr12B00010	15	BP	nonAllele	BP	1
GO:0032501	multicellular organismal process	17/216	160/7508	3.04e-06	0.00149163	0.00138375	RhcerR0301Chr03A09310/RhcerR0301Chr04A01280/RhcerR0301Chr04A09900/RhcerR0301Chr04A10370/RhcerR0301Chr04A10480/RhcerR0301Chr08A02130/RhcerR0301Chr09A01420/RhcerR0301Chr11A01750/RhcerR0301Chr13A01340/RhcerR0301Chr04A00030/RhcerR0301Chr14A00220/RhcerR0301Chr15A00120/RhcerR0301Chr16A00320/RhcerR0301Chr13A05720/RhcerR0301Chr03B00830/RhcerR0301Chr05B05090/RhcerR0301Chr05B04990	17	BP	nonAllele	BP	1
GO:0044277	cell wall disassembly	8/216	37/7508	7.75e-06	0.00149163	0.00138375	RhcerR0301Chr01A01220/RhcerR0301Chr01A01250/RhcerR0301Chr01A01260/RhcerR0301Chr01A01280/RhcerR0301Chr01A01290/RhcerR0301Chr01A01300/RhcerR0301Chr01A01380/RhcerR0301Chr01A01560	8	BP	nonAllele	BP	1
GO:0070871	cell wall organization involved in conjugation with cellular fusion	8/216	37/7508	7.75e-06	0.00149163	0.00138375	RhcerR0301Chr01A01220/RhcerR0301Chr01A01250/RhcerR0301Chr01A01260/RhcerR0301Chr01A01280/RhcerR0301Chr01A01290/RhcerR0301Chr01A01300/RhcerR0301Chr01A01380/RhcerR0301Chr01A01560	8	BP	nonAllele	BP	1
GO:0070932	histone H3 deacetylation	8/216	37/7508	7.75e-06	0.00149163	0.00138375	RhcerR0301Chr10A00120/RhcerR0301Chr12A00080/RhcerR0301Chr12A00130/RhcerR0301Chr04A00030/RhcerR0301Chr13A05720/RhcerR0301Chr04B10950/RhcerR0301Chr12B07860/RhcerR0301Chr14B00010	8	BP	nonAllele	BP	1
GO:0071853	fungal-type cell wall disassembly	8/216	37/7508	7.75e-06	0.00149163	0.00138375	RhcerR0301Chr01A01220/RhcerR0301Chr01A01250/RhcerR0301Chr01A01260/RhcerR0301Chr01A01280/RhcerR0301Chr01A01290/RhcerR0301Chr01A01300/RhcerR0301Chr01A01380/RhcerR0301Chr01A01560	8	BP	nonAllele	BP	1
GO:1904541	fungal-type cell wall disassembly involved in conjugation with cellular fusion	8/216	37/7508	7.75e-06	0.00149163	0.00138375	RhcerR0301Chr01A01220/RhcerR0301Chr01A01250/RhcerR0301Chr01A01260/RhcerR0301Chr01A01280/RhcerR0301Chr01A01290/RhcerR0301Chr01A01300/RhcerR0301Chr01A01380/RhcerR0301Chr01A01560	8	BP	nonAllele	BP	1
GO:0046459	short-chain fatty acid metabolic process	7/216	27/7508	8.05e-06	0.00149163	0.00138375	RhcerR0301Chr10A00120/RhcerR0301Chr12A00080/RhcerR0301Chr12A00130/RhcerR0301Chr15A03910/RhcerR0301Chr04B10950/RhcerR0301Chr12B07860/RhcerR0301Chr14B00010	7	BP	nonAllele	BP	1
GO:0007275	multicellular organism development	15/216	141/7508	1.16e-05	0.00194227	0.00180181	RhcerR0301Chr03A09310/RhcerR0301Chr04A01280/RhcerR0301Chr04A09900/RhcerR0301Chr04A10370/RhcerR0301Chr04A10480/RhcerR0301Chr08A02130/RhcerR0301Chr09A01420/RhcerR0301Chr13A01340/RhcerR0301Chr04A00030/RhcerR0301Chr14A00220/RhcerR0301Chr15A00120/RhcerR0301Chr16A00320/RhcerR0301Chr13A05720/RhcerR0301Chr03B00830/RhcerR0301Chr05B04990	15	BP	nonAllele	BP	1
GO:0071103	DNA conformation change	21/216	257/7508	1.41e-05	0.0021378	0.00198319	RhcerR0301Chr01A10900/RhcerR0301Chr01A12900/RhcerR0301Chr03A08050/RhcerR0301Chr04A09980/RhcerR0301Chr04A10210/RhcerR0301Chr05A02270/RhcerR0301Chr06A08140/RhcerR0301Chr07A00410/RhcerR0301Chr09A00060/RhcerR0301Chr09A00270/RhcerR0301Chr13A00190/RhcerR0301Chr13A00240/RhcerR0301Chr15A00120/RhcerR0301Chr15A02490/RhcerR0301Chr15A02500/RhcerR0301Chr01B01840/RhcerR0301Chr04B10950/RhcerR0301Chr06B08150/Rhc…	21	BP	nonAllele	BP	1
GO:0000722	telomere maintenance via recombination	8/216	42/7508	2.09e-05	0.00290964	0.00269921	RhcerR0301Chr01A12900/RhcerR0301Chr03A08050/RhcerR0301Chr06A08140/RhcerR0301Chr09A00060/RhcerR0301Chr13A00240/RhcerR0301Chr06B08150/RhcerR0301Chr06B08360/RhcerR0301Chr12B00010	8	BP	nonAllele	BP	1
GO:0071572	histone H3-K56 deacetylation	6/216	22/7508	2.68e-05	0.00344238	0.00319343	RhcerR0301Chr10A00120/RhcerR0301Chr12A00080/RhcerR0301Chr12A00130/RhcerR0301Chr04B10950/RhcerR0301Chr12B07860/RhcerR0301Chr14B00010	6	BP	nonAllele	BP	1
GO:0048731	system development	13/216	123/7508	4.84e-05	0.00576645	0.00534942	RhcerR0301Chr04A01280/RhcerR0301Chr04A09900/RhcerR0301Chr04A10370/RhcerR0301Chr04A10480/RhcerR0301Chr08A02130/RhcerR0301Chr09A01420/RhcerR0301Chr13A01340/RhcerR0301Chr04A00030/RhcerR0301Chr14A00220/RhcerR0301Chr16A00320/RhcerR0301Chr13A05720/RhcerR0301Chr03B00830/RhcerR0301Chr05B04990	13	BP	nonAllele	BP	1
GO:0006656	phosphatidylcholine biosynthetic process	6/216	26/7508	7.52e-05	0.00835013	0.00774624	RhcerR0301Chr08A06650/RhcerR0301Chr08A06660/RhcerR0301Chr11A01360/RhcerR0301Chr11A01370/RhcerR0301Chr16A03370/RhcerR0301Chr16A03380	6	BP	nonAllele	BP	1
GO:0009251	glucan catabolic process	10/216	79/7508	8.01e-05	0.00835013	0.00774624	RhcerR0301Chr01A01220/RhcerR0301Chr01A01250/RhcerR0301Chr01A01260/RhcerR0301Chr01A01280/RhcerR0301Chr01A01290/RhcerR0301Chr01A01300/RhcerR0301Chr01A01380/RhcerR0301Chr01A01560/RhcerR0301Chr09A04450/RhcerR0301Chr13A00350	10	BP	nonAllele	BP	1
GO:0006476	protein deacetylation	9/216	67/7508	0.000114638	0.00989953	0.00918359	RhcerR0301Chr10A00120/RhcerR0301Chr11A02930/RhcerR0301Chr12A00080/RhcerR0301Chr12A00130/RhcerR0301Chr04A00030/RhcerR0301Chr13A05720/RhcerR0301Chr04B10950/RhcerR0301Chr12B07860/RhcerR0301Chr14B00010	9	BP	nonAllele	BP	1
GO:0016575	histone deacetylation	9/216	67/7508	0.000114638	0.00989953	0.00918359	RhcerR0301Chr10A00120/RhcerR0301Chr11A02930/RhcerR0301Chr12A00080/RhcerR0301Chr12A00130/RhcerR0301Chr04A00030/RhcerR0301Chr13A05720/RhcerR0301Chr04B10950/RhcerR0301Chr12B07860/RhcerR0301Chr14B00010	9	BP	nonAllele	BP	1
GO:0046470	phosphatidylcholine metabolic process	6/216	28/7508	0.000117232	0.00989953	0.00918359	RhcerR0301Chr08A06650/RhcerR0301Chr08A06660/RhcerR0301Chr11A01360/RhcerR0301Chr11A01370/RhcerR0301Chr16A03370/RhcerR0301Chr16A03380	6	BP	nonAllele	BP	1
GO:0051974	negative regulation of telomerase activity	5/216	18/7508	0.000118699	0.00989953	0.00918359	RhcerR0301Chr06A08140/RhcerR0301Chr06B08150/RhcerR0301Chr06B08360/RhcerR0301Chr09B00190/RhcerR0301Chr15B00080	5	BP	nonAllele	BP	1
GO:0006310	DNA recombination	20/216	282/7508	0.000166673	0.0132386	0.0122811	RhcerR0301Chr01A10900/RhcerR0301Chr01A12900/RhcerR0301Chr03A08050/RhcerR0301Chr06A08140/RhcerR0301Chr07A00410/RhcerR0301Chr08A03370/RhcerR0301Chr08A03380/RhcerR0301Chr09A00060/RhcerR0301Chr10A00120/RhcerR0301Chr12A00080/RhcerR0301Chr12A00130/RhcerR0301Chr13A00190/RhcerR0301Chr13A00240/RhcerR0301Chr01B01840/RhcerR0301Chr04B10950/RhcerR0301Chr06B08150/RhcerR0301Chr06B08360/RhcerR0301Chr12B00010/Rhc…	20	BP	nonAllele	BP	1
GO:0035601	protein deacylation	9/216	71/7508	0.000180747	0.0137039	0.0127128	RhcerR0301Chr10A00120/RhcerR0301Chr11A02930/RhcerR0301Chr12A00080/RhcerR0301Chr12A00130/RhcerR0301Chr04A00030/RhcerR0301Chr13A05720/RhcerR0301Chr04B10950/RhcerR0301Chr12B07860/RhcerR0301Chr14B00010	9	BP	nonAllele	BP	1
GO:0000724	double-strand break repair via homologous recombination	14/216	160/7508	0.000195962	0.0142115	0.0131837	RhcerR0301Chr01A12900/RhcerR0301Chr03A08050/RhcerR0301Chr06A08140/RhcerR0301Chr09A00060/RhcerR0301Chr10A00120/RhcerR0301Chr12A00080/RhcerR0301Chr12A00130/RhcerR0301Chr13A00240/RhcerR0301Chr04B10950/RhcerR0301Chr06B08150/RhcerR0301Chr06B08360/RhcerR0301Chr12B00010/RhcerR0301Chr12B07860/RhcerR0301Chr14B00010	14	BP	nonAllele	BP	1
GO:0051972	regulation of telomerase activity	5/216	20/7508	0.000204919	0.0142419	0.0132119	RhcerR0301Chr06A08140/RhcerR0301Chr06B08150/RhcerR0301Chr06B08360/RhcerR0301Chr09B00190/RhcerR0301Chr15B00080	5	BP	nonAllele	BP	1
GO:0098732	macromolecule deacylation	9/216	74/7508	0.00024895	0.0166099	0.0154087	RhcerR0301Chr10A00120/RhcerR0301Chr11A02930/RhcerR0301Chr12A00080/RhcerR0301Chr12A00130/RhcerR0301Chr04A00030/RhcerR0301Chr13A05720/RhcerR0301Chr04B10950/RhcerR0301Chr12B07860/RhcerR0301Chr14B00010	9	BP	nonAllele	BP	1
GO:2000377	regulation of reactive oxygen species metabolic process	4/216	12/7508	0.000275016	0.0176433	0.0163673	RhcerR0301Chr04A01280/RhcerR0301Chr04A00030/RhcerR0301Chr14A00220/RhcerR0301Chr13A05720	4	BP	nonAllele	BP	1
GO:0051241	negative regulation of multicellular organismal process	5/216	22/7508	0.000332087	0.0205156	0.0190319	RhcerR0301Chr04A09900/RhcerR0301Chr08A02130/RhcerR0301Chr04A00030/RhcerR0301Chr14A00220/RhcerR0301Chr13A05720	5	BP	nonAllele	BP	1
GO:0006073	cellular glucan metabolic process	11/216	112/7508	0.000354933	0.0211438	0.0196147	RhcerR0301Chr01A01220/RhcerR0301Chr01A01250/RhcerR0301Chr01A01260/RhcerR0301Chr01A01280/RhcerR0301Chr01A01290/RhcerR0301Chr01A01300/RhcerR0301Chr01A01380/RhcerR0301Chr01A01560/RhcerR0301Chr09A04450/RhcerR0301Chr13A00350/RhcerR0301Chr06B07130	11	BP	nonAllele	BP	1
GO:0051961	negative regulation of nervous system development	4/216	13/7508	0.00038833	0.0223356	0.0207203	RhcerR0301Chr04A09900/RhcerR0301Chr04A00030/RhcerR0301Chr14A00220/RhcerR0301Chr13A05720	4	BP	nonAllele	BP	1
GO:1990414	replication-born double-strand break repair via sister chromatid exchange	6/216	35/7508	0.00042691	0.0236771	0.0219647	RhcerR0301Chr10A00120/RhcerR0301Chr12A00080/RhcerR0301Chr12A00130/RhcerR0301Chr04B10950/RhcerR0301Chr12B07860/RhcerR0301Chr14B00010	6	BP	nonAllele	BP	1
GO:0000725	recombinational repair	14/216	173/7508	0.000440042	0.0236771	0.0219647	RhcerR0301Chr01A12900/RhcerR0301Chr03A08050/RhcerR0301Chr06A08140/RhcerR0301Chr09A00060/RhcerR0301Chr10A00120/RhcerR0301Chr12A00080/RhcerR0301Chr12A00130/RhcerR0301Chr13A00240/RhcerR0301Chr04B10950/RhcerR0301Chr06B08150/RhcerR0301Chr06B08360/RhcerR0301Chr12B00010/RhcerR0301Chr12B07860/RhcerR0301Chr14B00010	14	BP	nonAllele	BP	1
GO:0070933	histone H4 deacetylation	4/216	14/7508	0.000531471	0.0268634	0.0249206	RhcerR0301Chr04A00030/RhcerR0301Chr13A05720/RhcerR0301Chr04B10950/RhcerR0301Chr14B00010	4	BP	nonAllele	BP	1
GO:0099402	plant organ development	4/216	14/7508	0.000531471	0.0268634	0.0249206	RhcerR0301Chr04A10370/RhcerR0301Chr04A10480/RhcerR0301Chr09A01420/RhcerR0301Chr05B04990	4	BP	nonAllele	BP	1
GO:0060249	anatomical structure homeostasis	11/216	119/7508	0.000598082	0.0293412	0.0272192	RhcerR0301Chr01A12900/RhcerR0301Chr03A08050/RhcerR0301Chr06A08140/RhcerR0301Chr08A02130/RhcerR0301Chr09A00060/RhcerR0301Chr13A00240/RhcerR0301Chr14A00220/RhcerR0301Chr05B05090/RhcerR0301Chr06B08150/RhcerR0301Chr06B08360/RhcerR0301Chr12B00010	11	BP	nonAllele	BP	1
GO:0007399	nervous system development	6/216	38/7508	0.000675722	0.0321208	0.0297978	RhcerR0301Chr04A01280/RhcerR0301Chr04A09900/RhcerR0301Chr08A02130/RhcerR0301Chr04A00030/RhcerR0301Chr14A00220/RhcerR0301Chr13A05720	6	BP	nonAllele	BP	1
GO:0000747	conjugation with cellular fusion	14/216	181/7508	0.000693254	0.0321208	0.0297978	RhcerR0301Chr01A01220/RhcerR0301Chr01A01250/RhcerR0301Chr01A01260/RhcerR0301Chr01A01280/RhcerR0301Chr01A01290/RhcerR0301Chr01A01300/RhcerR0301Chr01A01380/RhcerR0301Chr01A01560/RhcerR0301Chr09A06080/RhcerR0301Chr13A04750/RhcerR0301Chr02B02200/RhcerR0301Chr06B07130/RhcerR0301Chr15B04720/RhcerR0301Chr15B05480	14	BP	nonAllele	BP	1
GO:2000279	negative regulation of DNA biosynthetic process	5/216	26/7508	0.000755265	0.0340482	0.0315858	RhcerR0301Chr06A08140/RhcerR0301Chr06B08150/RhcerR0301Chr06B08360/RhcerR0301Chr09B00190/RhcerR0301Chr15B00080	5	BP	nonAllele	BP	1
GO:0006312	mitotic recombination	8/216	71/7508	0.000922462	0.0397013	0.03683	RhcerR0301Chr01A12900/RhcerR0301Chr03A08050/RhcerR0301Chr06A08140/RhcerR0301Chr09A00060/RhcerR0301Chr13A00240/RhcerR0301Chr06B08150/RhcerR0301Chr06B08360/RhcerR0301Chr12B00010	8	BP	nonAllele	BP	1
GO:0051348	negative regulation of transferase activity	7/216	55/7508	0.000928267	0.0397013	0.03683	RhcerR0301Chr02A11850/RhcerR0301Chr06A08140/RhcerR0301Chr14A00220/RhcerR0301Chr06B08150/RhcerR0301Chr06B08360/RhcerR0301Chr09B00190/RhcerR0301Chr15B00080	7	BP	nonAllele	BP	1
GO:0044042	glucan metabolic process	11/216	126/7508	0.000966876	0.0403187	0.0374028	RhcerR0301Chr01A01220/RhcerR0301Chr01A01250/RhcerR0301Chr01A01260/RhcerR0301Chr01A01280/RhcerR0301Chr01A01290/RhcerR0301Chr01A01300/RhcerR0301Chr01A01380/RhcerR0301Chr01A01560/RhcerR0301Chr09A04450/RhcerR0301Chr13A00350/RhcerR0301Chr06B07130	11	BP	nonAllele	BP	1
GO:0006999	nuclear pore organization	5/216	28/7508	0.00107683	0.0434432	0.0403013	RhcerR0301Chr06A00960/RhcerR0301Chr08A04650/RhcerR0301Chr08A04660/RhcerR0301Chr15A05620/RhcerR0301Chr06B00470	5	BP	nonAllele	BP	1
GO:0000272	polysaccharide catabolic process	12/216	148/7508	0.00110441	0.0434432	0.0403013	RhcerR0301Chr01A00460/RhcerR0301Chr01A01220/RhcerR0301Chr01A01250/RhcerR0301Chr01A01260/RhcerR0301Chr01A01280/RhcerR0301Chr01A01290/RhcerR0301Chr01A01300/RhcerR0301Chr01A01380/RhcerR0301Chr01A01560/RhcerR0301Chr05A04600/RhcerR0301Chr09A04450/RhcerR0301Chr13A00350	12	BP	nonAllele	BP	1
GO:0006302	double-strand break repair	16/216	234/7508	0.00111994	0.0434432	0.0403013	RhcerR0301Chr01A12900/RhcerR0301Chr03A08050/RhcerR0301Chr06A08140/RhcerR0301Chr07A04820/RhcerR0301Chr09A00060/RhcerR0301Chr10A00120/RhcerR0301Chr12A00080/RhcerR0301Chr12A00130/RhcerR0301Chr13A00240/RhcerR0301Chr13A02770/RhcerR0301Chr04B10950/RhcerR0301Chr06B08150/RhcerR0301Chr06B08360/RhcerR0301Chr12B00010/RhcerR0301Chr12B07860/RhcerR0301Chr14B00010	16	BP	nonAllele	BP	1
GO:0120036	plasma membrane bounded cell projection organization	4/216	17/7508	0.00118067	0.0447582	0.0415212	RhcerR0301Chr04A01280/RhcerR0301Chr04A00030/RhcerR0301Chr14A00220/RhcerR0301Chr13A05720	4	BP	nonAllele	BP	1
GO:0016052	carbohydrate catabolic process	15/216	215/7508	0.00130352	0.04801	0.0445379	RhcerR0301Chr01A00460/RhcerR0301Chr01A01220/RhcerR0301Chr01A01250/RhcerR0301Chr01A01260/RhcerR0301Chr01A01280/RhcerR0301Chr01A01290/RhcerR0301Chr01A01300/RhcerR0301Chr01A01380/RhcerR0301Chr01A01560/RhcerR0301Chr02A06320/RhcerR0301Chr02A10160/RhcerR0301Chr03A09310/RhcerR0301Chr05A04600/RhcerR0301Chr09A04450/RhcerR0301Chr13A00350	15	BP	nonAllele	BP	1
GO:2000278	regulation of DNA biosynthetic process	6/216	43/7508	0.00132402	0.04801	0.0445379	RhcerR0301Chr06A08140/RhcerR0301Chr14A00220/RhcerR0301Chr06B08150/RhcerR0301Chr06B08360/RhcerR0301Chr09B00190/RhcerR0301Chr15B00080	6	BP	nonAllele	BP	1
GO:0022008	neurogenesis	5/216	30/7508	0.00149011	0.0499364	0.046325	RhcerR0301Chr04A01280/RhcerR0301Chr04A09900/RhcerR0301Chr04A00030/RhcerR0301Chr14A00220/RhcerR0301Chr13A05720	5	BP	nonAllele	BP	1
GO:0048699	generation of neurons	5/216	30/7508	0.00149011	0.0499364	0.046325	RhcerR0301Chr04A01280/RhcerR0301Chr04A09900/RhcerR0301Chr04A00030/RhcerR0301Chr14A00220/RhcerR0301Chr13A05720	5	BP	nonAllele	BP	1
GO:0007166	cell surface receptor signaling pathway	6/216	44/7508	0.0014969	0.0499364	0.046325	RhcerR0301Chr03A12250/RhcerR0301Chr04A01280/RhcerR0301Chr04A00030/RhcerR0301Chr14A00220/RhcerR0301Chr13A05720/RhcerR0301Chr05B05090	6	BP	nonAllele	BP	1
GO:0031347	regulation of defense response	6/216	44/7508	0.0014969	0.0499364	0.046325	RhcerR0301Chr02A06320/RhcerR0301Chr02A10160/RhcerR0301Chr08A02130/RhcerR0301Chr04A00030/RhcerR0301Chr13A05720/RhcerR0301Chr05B05090	6	BP	nonAllele	BP	1
GO:0031520	plasma membrane of cell tip	9/217	58/7315	4.53e-05	0.00865472	0.00782624	RhcerR0301Chr01A01220/RhcerR0301Chr01A01260/RhcerR0301Chr01A01280/RhcerR0301Chr01A01290/RhcerR0301Chr01A01300/RhcerR0301Chr01A01380/RhcerR0301Chr01A01560/RhcerR0301Chr09A06080/RhcerR0301Chr15B05480	9	CC	nonAllele	CC	2
GO:0098590	plasma membrane region	11/217	89/7315	5.81e-05	0.00865472	0.00782624	RhcerR0301Chr01A01220/RhcerR0301Chr01A01260/RhcerR0301Chr01A01280/RhcerR0301Chr01A01290/RhcerR0301Chr01A01300/RhcerR0301Chr01A01380/RhcerR0301Chr01A01560/RhcerR0301Chr04A01280/RhcerR0301Chr08A02130/RhcerR0301Chr09A06080/RhcerR0301Chr15B05480	11	CC	nonAllele	CC	2
GO:1990819	actin fusion focus	8/217	54/7315	0.000169174	0.0168046	0.015196	RhcerR0301Chr01A01220/RhcerR0301Chr01A01250/RhcerR0301Chr01A01260/RhcerR0301Chr01A01280/RhcerR0301Chr01A01290/RhcerR0301Chr01A01300/RhcerR0301Chr01A01380/RhcerR0301Chr01A01560	8	CC	nonAllele	CC	2
GO:0009986	cell surface	12/217	121/7315	0.000232122	0.0172931	0.0156377	RhcerR0301Chr01A01220/RhcerR0301Chr01A01250/RhcerR0301Chr01A01260/RhcerR0301Chr01A01280/RhcerR0301Chr01A01290/RhcerR0301Chr01A01300/RhcerR0301Chr01A01380/RhcerR0301Chr01A01560/RhcerR0301Chr02A06320/RhcerR0301Chr02A10160/RhcerR0301Chr05A05150/RhcerR0301Chr09A04450	12	CC	nonAllele	CC	2
GO:0120025	plasma membrane bounded cell projection	19/217	272/7315	0.000432673	0.0235443	0.0212905	RhcerR0301Chr01A01220/RhcerR0301Chr01A01250/RhcerR0301Chr01A01260/RhcerR0301Chr01A01280/RhcerR0301Chr01A01290/RhcerR0301Chr01A01300/RhcerR0301Chr01A01380/RhcerR0301Chr01A01560/RhcerR0301Chr02A04690/RhcerR0301Chr02A08070/RhcerR0301Chr04A01280/RhcerR0301Chr07A00310/RhcerR0301Chr07A02260/RhcerR0301Chr13A04750/RhcerR0301Chr04A00030/RhcerR0301Chr14A00220/RhcerR0301Chr13A05720/RhcerR0301Chr02B02200/Rhc…	19	CC	nonAllele	CC	2
GO:0042995	cell projection	19/217	274/7315	0.000474046	0.0235443	0.0212905	RhcerR0301Chr01A01220/RhcerR0301Chr01A01250/RhcerR0301Chr01A01260/RhcerR0301Chr01A01280/RhcerR0301Chr01A01290/RhcerR0301Chr01A01300/RhcerR0301Chr01A01380/RhcerR0301Chr01A01560/RhcerR0301Chr02A04690/RhcerR0301Chr02A08070/RhcerR0301Chr04A01280/RhcerR0301Chr07A00310/RhcerR0301Chr07A02260/RhcerR0301Chr13A04750/RhcerR0301Chr04A00030/RhcerR0301Chr14A00220/RhcerR0301Chr13A05720/RhcerR0301Chr02B02200/Rhc…	19	CC	nonAllele	CC	2
GO:0030054	cell junction	4/217	15/7315	0.000794779	0.0338349	0.030596	RhcerR0301Chr08A00030/RhcerR0301Chr04A00030/RhcerR0301Chr14A00220/RhcerR0301Chr13A05720	4	CC	nonAllele	CC	2
GO:0044297	cell body	4/217	17/7315	0.00132259	0.0406861	0.0367914	RhcerR0301Chr04A00030/RhcerR0301Chr14A00220/RhcerR0301Chr13A05720/RhcerR0301Chr06B07140	4	CC	nonAllele	CC	2
GO:0000781	chromosome, telomeric region	9/217	90/7315	0.00132346	0.0406861	0.0367914	RhcerR0301Chr01A12900/RhcerR0301Chr03A08050/RhcerR0301Chr06A08140/RhcerR0301Chr09A00060/RhcerR0301Chr13A00240/RhcerR0301Chr13A01340/RhcerR0301Chr06B08150/RhcerR0301Chr06B08360/RhcerR0301Chr12B00010	9	CC	nonAllele	CC	2
GO:0030894	replisome	6/217	42/7315	0.00136531	0.0406861	0.0367914	RhcerR0301Chr03A08050/RhcerR0301Chr04A04610/RhcerR0301Chr06A08140/RhcerR0301Chr01B01840/RhcerR0301Chr06B08150/RhcerR0301Chr06B08360	6	CC	nonAllele	CC	2
GO:0043005	neuron projection	4/217	18/7315	0.0016613	0.0450062	0.040698	RhcerR0301Chr04A01280/RhcerR0301Chr04A00030/RhcerR0301Chr14A00220/RhcerR0301Chr13A05720	4	CC	nonAllele	CC	2
GO:0043138	3'-5' DNA helicase activity	11/205	36/6595	6.09e-09	1.88e-06	1.76e-06	RhcerR0301Chr01A12900/RhcerR0301Chr06A08140/RhcerR0301Chr07A00410/RhcerR0301Chr09A00060/RhcerR0301Chr13A00190/RhcerR0301Chr13A00240/RhcerR0301Chr15A00120/RhcerR0301Chr01B01840/RhcerR0301Chr06B08150/RhcerR0301Chr06B08360/RhcerR0301Chr12B00010	11	MF	nonAllele	MF	3
GO:0009378	four-way junction helicase activity	7/205	18/6595	6.02e-07	9.28e-05	8.69e-05	RhcerR0301Chr01A12900/RhcerR0301Chr07A00410/RhcerR0301Chr09A00060/RhcerR0301Chr13A00190/RhcerR0301Chr13A00240/RhcerR0301Chr01B01840/RhcerR0301Chr12B00010	7	MF	nonAllele	MF	3
GO:0003678	DNA helicase activity	13/205	82/6595	1.17e-06	9.87e-05	9.25e-05	RhcerR0301Chr01A10900/RhcerR0301Chr01A12900/RhcerR0301Chr05A02270/RhcerR0301Chr06A08140/RhcerR0301Chr07A00410/RhcerR0301Chr09A00060/RhcerR0301Chr13A00190/RhcerR0301Chr13A00240/RhcerR0301Chr15A00120/RhcerR0301Chr01B01840/RhcerR0301Chr06B08150/RhcerR0301Chr06B08360/RhcerR0301Chr12B00010	13	MF	nonAllele	MF	3
GO:0008422	beta-glucosidase activity	10/205	47/6595	1.28e-06	9.87e-05	9.25e-05	RhcerR0301Chr01A01220/RhcerR0301Chr01A01250/RhcerR0301Chr01A01260/RhcerR0301Chr01A01280/RhcerR0301Chr01A01290/RhcerR0301Chr01A01300/RhcerR0301Chr01A01380/RhcerR0301Chr01A01560/RhcerR0301Chr06A00340/RhcerR0301Chr06B00150	10	MF	nonAllele	MF	3
GO:0015926	glucosidase activity	11/205	64/6595	3.51e-06	0.000185086	0.00017332	RhcerR0301Chr01A01220/RhcerR0301Chr01A01250/RhcerR0301Chr01A01260/RhcerR0301Chr01A01280/RhcerR0301Chr01A01290/RhcerR0301Chr01A01300/RhcerR0301Chr01A01380/RhcerR0301Chr01A01560/RhcerR0301Chr06A00340/RhcerR0301Chr09A04450/RhcerR0301Chr06B00150	11	MF	nonAllele	MF	3
GO:0017136	NAD-dependent histone deacetylase activity	8/205	32/6595	4.21e-06	0.000185086	0.00017332	RhcerR0301Chr10A00120/RhcerR0301Chr12A00080/RhcerR0301Chr12A00130/RhcerR0301Chr04A00030/RhcerR0301Chr13A05720/RhcerR0301Chr04B10950/RhcerR0301Chr12B07860/RhcerR0301Chr14B00010	8	MF	nonAllele	MF	3
GO:0034979	NAD-dependent protein deacetylase activity	8/205	32/6595	4.21e-06	0.000185086	0.00017332	RhcerR0301Chr10A00120/RhcerR0301Chr12A00080/RhcerR0301Chr12A00130/RhcerR0301Chr04A00030/RhcerR0301Chr13A05720/RhcerR0301Chr04B10950/RhcerR0301Chr12B07860/RhcerR0301Chr14B00010	8	MF	nonAllele	MF	3
GO:0004338	glucan exo-1,3-beta-glucosidase activity	8/205	33/6595	5.41e-06	0.000208122	0.000194892	RhcerR0301Chr01A01220/RhcerR0301Chr01A01250/RhcerR0301Chr01A01260/RhcerR0301Chr01A01280/RhcerR0301Chr01A01290/RhcerR0301Chr01A01300/RhcerR0301Chr01A01380/RhcerR0301Chr01A01560	8	MF	nonAllele	MF	3
GO:0004386	helicase activity	17/205	168/6595	1.59e-05	0.000543856	0.000509284	RhcerR0301Chr01A10900/RhcerR0301Chr01A12900/RhcerR0301Chr05A02270/RhcerR0301Chr06A08140/RhcerR0301Chr07A00410/RhcerR0301Chr09A00060/RhcerR0301Chr11A05980/RhcerR0301Chr13A00190/RhcerR0301Chr13A00240/RhcerR0301Chr13A04180/RhcerR0301Chr13A04470/RhcerR0301Chr15A00120/RhcerR0301Chr01B01840/RhcerR0301Chr01B12250/RhcerR0301Chr06B08150/RhcerR0301Chr06B08360/RhcerR0301Chr12B00010	17	MF	nonAllele	MF	3
GO:0004407	histone deacetylase activity	8/205	41/6595	3e-05	0.000840866	0.000787414	RhcerR0301Chr10A00120/RhcerR0301Chr12A00080/RhcerR0301Chr12A00130/RhcerR0301Chr04A00030/RhcerR0301Chr13A05720/RhcerR0301Chr04B10950/RhcerR0301Chr12B07860/RhcerR0301Chr14B00010	8	MF	nonAllele	MF	3
GO:0033558	protein lysine deacetylase activity	8/205	41/6595	3e-05	0.000840866	0.000787414	RhcerR0301Chr10A00120/RhcerR0301Chr12A00080/RhcerR0301Chr12A00130/RhcerR0301Chr04A00030/RhcerR0301Chr13A05720/RhcerR0301Chr04B10950/RhcerR0301Chr12B07860/RhcerR0301Chr14B00010	8	MF	nonAllele	MF	3
GO:0008094	ATP-dependent activity, acting on DNA	14/205	130/6595	4.58e-05	0.0011751	0.0011004	RhcerR0301Chr01A12900/RhcerR0301Chr05A02270/RhcerR0301Chr06A08140/RhcerR0301Chr07A00410/RhcerR0301Chr08A03370/RhcerR0301Chr08A03380/RhcerR0301Chr09A00060/RhcerR0301Chr13A00190/RhcerR0301Chr13A00240/RhcerR0301Chr15A00120/RhcerR0301Chr01B01840/RhcerR0301Chr06B08150/RhcerR0301Chr06B08360/RhcerR0301Chr12B00010	14	MF	nonAllele	MF	3
GO:0019213	deacetylase activity	8/205	55/6595	0.000263387	0.00624023	0.00584356	RhcerR0301Chr10A00120/RhcerR0301Chr12A00080/RhcerR0301Chr12A00130/RhcerR0301Chr04A00030/RhcerR0301Chr13A05720/RhcerR0301Chr04B10950/RhcerR0301Chr12B07860/RhcerR0301Chr14B00010	8	MF	nonAllele	MF	3
GO:0008170	N-methyltransferase activity	8/205	73/6595	0.00180294	0.0396647	0.0371433	RhcerR0301Chr08A06650/RhcerR0301Chr08A06660/RhcerR0301Chr11A01360/RhcerR0301Chr11A01370/RhcerR0301Chr11A02930/RhcerR0301Chr12A02230/RhcerR0301Chr16A03370/RhcerR0301Chr16A03380	8	MF	nonAllele	MF	3
GO:0017056	structural constituent of nuclear pore	5/205	30/6595	0.00208884	0.0428908	0.0401643	RhcerR0301Chr06A00960/RhcerR0301Chr08A04650/RhcerR0301Chr08A04660/RhcerR0301Chr13A02770/RhcerR0301Chr15A05620	5	MF	nonAllele	MF	3
GO:0140097	catalytic activity, acting on DNA	15/205	212/6595	0.00238069	0.0458283	0.0429151	RhcerR0301Chr01A10900/RhcerR0301Chr01A12900/RhcerR0301Chr04A04610/RhcerR0301Chr05A02270/RhcerR0301Chr06A08140/RhcerR0301Chr07A00410/RhcerR0301Chr09A00060/RhcerR0301Chr13A00190/RhcerR0301Chr13A00240/RhcerR0301Chr15A00120/RhcerR0301Chr01B01840/RhcerR0301Chr06B08150/RhcerR0301Chr06B08360/RhcerR0301Chr11B01490/RhcerR0301Chr12B00010	15	MF	nonAllele	MF	3

## Sheet: Supplementary Table S3
Supplementary Table S3 Statistics of mapping rate and coverage rate for three data types in the isolate R0301 genome.
Sequencing	HapA		HapB		Both
method	mapping rate (%)	coverage rate (%)	mapping rate (%)	coverage rate (%)	mapping rate (%)	coverage rate (%)
ONT	97.87	100	97.82	100	98.98	100
HiFi	0.933	100	93.54	100	94.81	100
WGS	94.65	100	94.15	100	99.38	100
